# Supplementary material for: The influence of social and commercial pension insurance differences and social capital on the mental health of older adults—Microdata from China
Source: Front Public Health. 2022 Nov 9;10:1005257. doi: 10.3389/fpubh.2022.1005257 (PMC9683030; doi:10.3389/fpubh.2022.1005257)
Supplement: Supplementary file 1 [file Data_Sheet_1.XLS]

## Sheet: Sheet7
pid	year		mental	Social	Commercial	Social*Capital	Commercial *Capital	age	gender	income	Marital 2	ecercise	health	somking	drinking
110123101	2016	1101231012016	24	0	1	0	2	83	1	1	1	3	1	0	0
102571552	2016	1025715522016	18	1	0	2	0	68	1	0	1	0	1	1	0
110009101	2016	1100091012016	18	0	0	0	0	84	0	1	0	7	0	0	0
110020101	2016	1100201012016	15	1	0	2	0	71	0	1	1	7	0	0	0
110020102	2016	1100201022016	24	1	0	2	0	76	1	1	1	5	0	0	0
110021102	2016	1100211022016	10	0	0	0	0	76	0	1	0	0	1	0	0
110026104	2016	1100261042016	16	1	0	2	0	72	0	0	0	3	0	0	0
110030431	2016	1100304312016	23	0	0	0	0	68	0	1	1	7	1	0	0
110033102	2016	1100331022016	23	0	0	0	0	80	1	1	0	7	1	1	0
110035101	2016	1100351012016	21	0	0	0	0	64	0	0	1	3	1	0	0
110035102	2016	1100351022016	20	0	0	0	0	64	1	1	1	5	1	0	1
110038101	2016	1100381012016	19	1	0	1	0	63	1	1	1	0	1	1	0
110045101	2016	1100451012016	21	1	0	2	0	84	0	0	0	7	0	0	0
110047101	2016	1100471012016	24	1	0	2	0	60	1	0	1	7	1	1	0
110050101	2016	1100501012016	23	1	0	2	0	85	0	1	0	0	1	0	0
110052102	2016	1100521022016	22	1	0	1	0	77	0	1	0	5	1	0	0
110056102	2016	1100561022016	21	0	0	0	0	88	0	1	0	0	0	0	0
110057101	2016	1100571012016	13	1	0	1	0	66	1	1	1	7	0	0	1
110060101	2016	1100601012016	17	1	0	1	0	69	1	1	1	0	0	0	0
110060102	2016	1100601022016	16	1	0	0	0	66	0	0	1	2	0	0	0
110066101	2016	1100661012016	21	0	0	0	0	71	1	1	1	0	0	1	0
110066102	2016	1100661022016	19	0	0	0	0	73	0	1	1	2	1	0	0
110069102	2016	1100691022016	18	0	0	0	0	66	1	0	1	3	0	0	0
110071101	2016	1100711012016	22	0	0	0	0	66	0	1	1	7	1	0	0
110071102	2016	1100711022016	16	1	0	0	0	69	1	1	1	7	0	1	0
110072101	2016	1100721012016	23	1	0	0	0	68	1	0	1	7	1	0	1
110072102	2016	1100721022016	23	1	0	0	0	68	0	0	1	3	1	0	1
110073101	2016	1100731012016	18	1	0	2	0	83	0	1	0	7	1	0	0
110074101	2016	1100741012016	5	1	0	1	0	68	1	1	1	0	0	1	0
110074102	2016	1100741022016	16	0	0	0	0	66	0	0	1	0	0	0	0
110078103	2016	1100781032016	21	1	0	2	0	78	0	1	1	0	1	0	0
110081101	2016	1100811012016	23	0	0	0	0	64	1	0	1	7	0	1	0
110081102	2016	1100811022016	19	0	0	0	0	61	0	0	1	7	1	0	0
110083101	2016	1100831012016	24	1	0	1	0	67	1	1	1	3	1	1	1
110083102	2016	1100831022016	21	1	0	1	0	66	0	0	1	7	1	0	0
110111101	2016	1101111012016	16	1	0	2	0	63	0	1	1	5	0	0	0
110111102	2016	1101111022016	23	0	0	0	0	63	1	0	1	7	1	0	1
110113101	2016	1101131012016	18	1	0	0	0	62	0	0	1	7	1	0	0
110113102	2016	1101131022016	21	1	0	1	0	63	1	0	1	7	0	0	0
110114101	2016	1101141012016	24	1	0	1	0	63	1	1	1	1	1	1	0
110116101	2016	1101161012016	24	0	0	0	0	60	0	1	1	7	1	0	1
110116102	2016	1101161022016	24	1	0	2	0	62	1	1	1	7	0	1	1
110119101	2016	1101191012016	6	1	0	1	0	72	0	1	0	7	0	0	0
120004102	2016	1200041022016	23	0	1	0	0	69	0	0	1	4	0	0	0
110123102	2016	1101231022016	22	1	0	1	0	79	0	1	1	0	0	0	1
110125101	2016	1101251012016	20	0	0	0	0	63	0	0	1	7	1	0	0
110125102	2016	1101251022016	6	1	0	0	0	62	1	0	1	0	0	1	0
110126102	2016	1101261022016	24	1	0	1	0	63	0	1	1	0	1	0	0
110426501	2016	1104265012016	24	1	0	2	0	60	1	0	1	7	1	0	0
130020101	2016	1300201012016	12	0	1	0	0	77	1	0	0	0	0	0	1
120013102	2016	1200131022016	22	0	0	0	0	71	1	1	1	0	0	1	0
120013103	2016	1200131032016	22	1	0	2	0	70	0	0	1	7	1	1	0
120027101	2016	1200271012016	21	0	0	0	0	67	1	0	1	0	1	0	0
120033101	2016	1200331012016	22	1	0	1	0	64	0	0	1	4	1	0	0
120034101	2016	1200341012016	23	1	0	1	0	61	1	1	1	7	0	0	1
120036101	2016	1200361012016	24	1	0	0	0	76	1	0	1	0	1	0	0
120036102	2016	1200361022016	8	1	0	2	0	73	0	0	1	0	0	0	0
120046101	2016	1200461012016	23	0	0	0	0	60	0	0	1	0	0	0	0
120046102	2016	1200461022016	24	1	0	2	0	60	1	1	1	7	0	0	0
120069101	2016	1200691012016	23	0	0	0	0	70	1	0	1	7	1	1	0
120073101	2016	1200731012016	22	1	0	0	0	63	1	1	1	0	1	0	0
120073102	2016	1200731022016	1	0	0	0	0	62	0	1	1	0	0	0	0
120075101	2016	1200751012016	19	0	0	0	0	63	1	0	1	0	0	1	0
120082102	2016	1200821022016	24	1	0	2	0	64	1	1	1	0	1	0	1
120084102	2016	1200841022016	15	1	0	2	0	62	1	0	1	0	0	1	0
120089102	2016	1200891022016	16	0	0	0	0	60	1	1	1	0	1	1	1
120093103	2016	1200931032016	19	0	0	0	0	69	1	0	1	3	1	0	0
120093104	2016	1200931042016	23	1	0	1	0	70	0	1	1	7	0	0	0
120094101	2016	1200941012016	23	1	0	2	0	70	1	0	1	0	1	0	0
120096101	2016	1200961012016	20	0	0	0	0	64	0	0	1	0	0	0	0
120097105	2016	1200971052016	9	1	0	1	0	78	0	1	1	3	0	1	0
130142102	2016	1301421022016	24	0	1	0	2	62	0	0	1	4	1	0	0
120103102	2016	1201031022016	19	1	0	1	0	64	1	1	1	0	1	1	0
120103104	2016	1201031042016	21	1	0	2	0	64	0	1	1	7	0	0	0
120104101	2016	1201041012016	19	0	0	0	0	62	1	1	0	0	0	1	0
120119102	2016	1201191022016	24	1	0	2	0	74	1	0	1	7	1	0	1
130204101	2016	1302041012016	11	0	1	0	0	60	0	1	1	0	0	0	0
130001101	2016	1300011012016	18	1	0	1	0	61	0	1	1	7	0	0	0
130001102	2016	1300011022016	15	1	0	1	0	60	1	1	1	0	1	1	0
130005102	2016	1300051022016	13	1	0	1	0	62	0	1	1	0	0	0	0
130011101	2016	1300111012016	17	1	0	1	0	62	0	0	1	2	0	0	0
130011102	2016	1300111022016	17	1	0	2	0	62	1	1	1	0	1	1	1
130013101	2016	1300131012016	23	1	0	1	0	60	0	0	1	7	0	0	0
130017101	2016	1300171012016	17	0	0	0	0	64	0	0	1	0	1	0	0
130019101	2016	1300191012016	16	1	0	0	0	70	0	1	1	0	1	0	0
130019102	2016	1300191022016	23	1	0	0	0	70	1	1	1	0	1	0	0
130022102	2016	1300221022016	8	0	0	0	0	80	0	0	0	2	0	0	0
130022104	2016	1300221042016	14	1	0	1	0	63	0	0	1	7	0	0	0
130024101	2016	1300241012016	16	0	0	0	0	64	1	1	1	0	0	1	0
130029102	2016	1300291022016	12	0	0	0	0	72	0	1	1	7	0	0	0
130032103	2016	1300321032016	11	1	0	2	0	66	0	0	1	0	1	0	0
130046102	2016	1300461022016	19	1	0	1	0	60	1	1	1	0	0	1	1
130050101	2016	1300501012016	9	1	0	1	0	78	0	0	0	7	1	0	0
130051581	2016	1300515812016	9	1	0	1	0	69	1	0	1	0	0	0	0
130051582	2016	1300515822016	8	0	0	0	0	65	0	0	1	0	0	0	0
130052101	2016	1300521012016	18	1	0	2	0	65	1	0	1	0	0	1	1
130053101	2016	1300531012016	16	1	0	2	0	77	1	0	0	7	1	0	0
130054101	2016	1300541012016	21	1	0	2	0	67	0	1	0	7	1	0	0
130057102	2016	1300571022016	9	0	0	0	0	60	0	0	1	14	0	0	0
130062581	2016	1300625812016	21	1	0	2	0	63	1	0	1	0	1	1	1
130064101	2016	1300641012016	21	1	0	2	0	60	1	1	0	0	1	1	1
130068531	2016	1300685312016	11	1	0	1	0	68	1	0	0	0	0	1	0
130069101	2016	1300691012016	11	1	0	0	0	61	0	0	1	0	1	1	0
130076531	2016	1300765312016	15	1	0	2	0	78	1	0	0	3	0	1	0
130078101	2016	1300781012016	21	1	0	2	0	72	0	0	0	7	0	0	0
130080101	2016	1300801012016	18	1	0	2	0	66	1	0	0	3	1	0	0
130083101	2016	1300831012016	16	1	0	1	0	73	1	0	1	0	0	1	1
130085102	2016	1300851022016	16	0	0	0	0	66	0	0	0	0	1	0	0
130087581	2016	1300875812016	20	1	0	1	0	68	0	0	0	7	0	0	1
130099102	2016	1300991022016	21	1	0	1	0	74	1	0	1	0	0	1	0
130103102	2016	1301031022016	18	1	0	2	0	68	1	0	1	0	0	1	0
130103103	2016	1301031032016	19	1	0	2	0	66	0	0	1	0	0	0	0
130104101	2016	1301041012016	22	1	0	1	0	65	0	0	1	7	0	0	0
130104102	2016	1301041022016	23	1	0	2	0	63	1	0	1	0	1	1	0
130106102	2016	1301061022016	19	1	0	1	0	70	0	0	1	0	0	0	0
130114101	2016	1301141012016	21	0	0	0	0	65	0	0	1	3	0	0	0
130114102	2016	1301141022016	19	1	0	1	0	64	1	0	1	5	0	0	0
130137101	2016	1301371012016	22	1	0	2	0	64	1	1	1	7	1	1	0
130141102	2016	1301411022016	21	0	0	0	0	72	1	1	1	0	1	1	1
130154101	2016	1301541012016	20	0	0	0	0	67	0	0	0	0	0	0	0
130159102	2016	1301591022016	21	1	0	2	0	66	1	0	1	7	1	1	0
130167101	2016	1301671012016	24	0	0	0	0	61	1	1	1	0	1	1	1
130167102	2016	1301671022016	21	0	0	0	0	61	0	0	1	0	0	0	0
130173101	2016	1301731012016	23	1	0	2	0	66	0	0	0	7	1	0	0
130179102	2016	1301791022016	22	1	0	2	0	70	1	0	1	7	0	0	0
130195101	2016	1301951012016	22	1	0	1	0	67	0	1	0	3	1	0	0
130199101	2016	1301991012016	19	1	0	2	0	66	0	1	1	2	0	0	0
130204103	2016	1302041032016	19	0	0	0	0	60	1	0	1	7	0	1	0
130205101	2016	1302051012016	15	1	0	2	0	73	0	0	0	7	1	1	0
130207101	2016	1302071012016	19	0	0	0	0	61	1	0	1	7	1	0	0
130207104	2016	1302071042016	19	1	0	1	0	64	0	0	1	0	1	0	0
130208101	2016	1302081012016	16	0	0	0	0	74	1	0	1	0	0	0	0
130211101	2016	1302111012016	21	0	0	0	0	70	1	1	1	0	1	1	0
130211108	2016	1302111082016	23	1	0	1	0	64	0	0	1	0	1	0	0
130213101	2016	1302131012016	20	0	0	0	0	60	0	0	1	7	0	0	0
130213102	2016	1302131022016	22	0	0	0	0	61	1	0	1	0	1	0	0
130215101	2016	1302151012016	20	1	0	1	0	62	0	0	1	0	0	0	0
130215102	2016	1302151022016	18	1	0	0	0	62	1	1	1	3	0	0	0
130217103	2016	1302171032016	19	0	0	0	0	61	1	1	1	7	1	0	0
130219101	2016	1302191012016	24	1	0	1	0	63	1	0	1	7	0	0	1
130220101	2016	1302201012016	24	1	0	2	0	67	1	1	1	0	0	0	0
130223101	2016	1302231012016	23	1	0	2	0	71	0	1	1	0	1	1	0
130225102	2016	1302251022016	24	0	0	0	0	95	1	1	0	6	1	0	0
130227101	2016	1302271012016	22	1	0	2	0	71	0	0	0	7	0	1	0
130234101	2016	1302341012016	21	1	0	2	0	69	1	1	1	7	0	0	0
130234102	2016	1302341022016	22	1	0	2	0	65	0	0	1	7	1	0	0
130235103	2016	1302351032016	20	0	0	0	0	62	0	0	1	0	0	0	0
130240101	2016	1302401012016	20	0	0	0	0	67	1	1	1	5	1	1	0
130240102	2016	1302401022016	21	1	0	2	0	64	0	1	1	0	0	0	0
130248101	2016	1302481012016	18	1	0	2	0	63	0	0	1	4	0	0	0
130248102	2016	1302481022016	20	0	0	0	0	61	1	1	1	7	0	0	0
130254101	2016	1302541012016	22	0	0	0	0	67	0	1	1	7	1	0	0
130260101	2016	1302601012016	21	1	0	1	0	71	0	1	0	7	0	0	0
130265101	2016	1302651012016	15	0	0	0	0	63	1	1	1	7	0	0	0
130265102	2016	1302651022016	14	1	0	2	0	61	0	1	1	7	1	0	0
130266102	2016	1302661022016	16	1	0	1	0	63	0	1	0	0	1	0	0
130268101	2016	1302681012016	17	1	0	2	0	60	1	1	1	4	0	1	0
130272101	2016	1302721012016	18	0	0	0	0	60	1	1	1	7	1	1	0
130272102	2016	1302721022016	19	0	0	0	0	62	0	1	1	7	1	0	0
130275101	2016	1302751012016	13	0	0	0	0	63	1	0	1	0	0	1	1
130277101	2016	1302771012016	22	0	0	0	0	61	1	0	1	7	1	1	1
130277431	2016	1302774312016	21	0	0	0	0	62	0	0	1	7	1	0	0
130285101	2016	1302851012016	22	1	0	1	0	62	1	1	1	7	1	0	1
130285102	2016	1302851022016	21	0	0	0	0	63	0	1	1	7	1	1	0
130286101	2016	1302861012016	20	1	0	2	0	64	1	1	1	7	1	0	0
130286102	2016	1302861022016	12	0	0	0	0	63	0	1	1	3	0	0	0
130289432	2016	1302894322016	9	1	0	2	0	60	0	1	1	7	0	0	0
130291101	2016	1302911012016	18	1	0	2	0	79	1	1	1	0	1	1	1
130291102	2016	1302911022016	16	1	0	1	0	73	0	1	1	1	1	0	0
130293531	2016	1302935312016	14	1	0	2	0	76	0	0	0	0	1	0	0
130299105	2016	1302991052016	14	0	0	0	0	74	1	0	1	14	0	0	0
130302102	2016	1303021022016	20	1	0	2	0	84	1	1	1	7	0	0	0
130302103	2016	1303021032016	17	0	0	0	0	83	0	1	1	7	0	0	0
130305101	2016	1303051012016	15	0	0	0	0	64	1	0	1	7	0	0	0
130310101	2016	1303101012016	21	0	0	0	0	62	1	1	1	0	1	0	0
130310102	2016	1303101022016	20	0	0	0	0	62	0	1	1	0	0	0	0
130311102	2016	1303111022016	22	0	0	0	0	70	1	1	1	7	1	0	0
130316102	2016	1303161022016	19	1	0	1	0	60	0	0	1	0	0	0	0
130317102	2016	1303171022016	23	0	0	0	0	66	0	0	0	0	0	0	0
130318101	2016	1303181012016	22	1	0	0	0	69	0	1	1	7	1	0	0
130318102	2016	1303181022016	24	1	0	1	0	71	1	1	1	3	1	0	0
130330101	2016	1303301012016	24	0	0	0	0	73	1	0	1	0	0	0	0
130330102	2016	1303301022016	22	0	0	0	0	72	0	1	1	0	0	0	0
130336101	2016	1303361012016	21	1	0	2	0	76	1	1	1	7	0	0	1
130338102	2016	1303381022016	21	0	0	0	0	78	0	1	0	0	1	0	0
130340431	2016	1303404312016	21	0	0	0	0	81	1	0	1	0	0	0	0
130340432	2016	1303404322016	20	1	0	2	0	85	0	1	1	0	0	0	0
130342102	2016	1303421022016	21	0	0	0	0	63	1	1	1	0	1	1	0
130345101	2016	1303451012016	21	1	0	2	0	62	1	1	1	0	0	1	0
130368101	2016	1303681012016	23	0	0	0	0	67	1	1	1	7	1	0	1
130370101	2016	1303701012016	23	1	0	1	0	71	1	1	1	7	1	1	0
130370102	2016	1303701022016	23	0	0	0	0	71	0	0	1	0	0	0	0
130379101	2016	1303791012016	24	1	0	2	0	69	1	0	1	7	1	1	0
130382102	2016	1303821022016	22	0	0	0	0	63	1	0	1	7	1	0	0
130388105	2016	1303881052016	23	1	0	1	0	69	0	0	1	2	1	0	0
130392101	2016	1303921012016	24	1	0	2	0	68	1	1	1	0	1	0	1
130392102	2016	1303921022016	21	0	0	0	0	68	0	0	1	0	1	0	1
130393101	2016	1303931012016	22	0	0	0	0	62	1	0	1	0	0	1	1
130398101	2016	1303981012016	22	1	0	1	0	67	1	1	1	7	1	0	1
130398102	2016	1303981022016	22	0	0	0	0	64	0	1	1	7	1	0	1
130399101	2016	1303991012016	21	1	0	1	0	68	0	1	1	0	1	0	0
130411102	2016	1304111022016	18	0	0	0	0	81	1	1	1	0	0	0	0
130413102	2016	1304131022016	18	1	0	2	0	61	0	0	1	0	1	0	0
130418531	2016	1304185312016	21	1	0	1	0	63	1	0	1	0	1	0	0
130424101	2016	1304241012016	20	1	0	1	0	67	0	0	1	0	1	0	0
130425101	2016	1304251012016	24	1	0	2	0	76	1	0	1	0	0	0	0
130425102	2016	1304251022016	24	0	0	0	0	74	0	0	1	0	1	0	0
130426102	2016	1304261022016	21	0	0	0	0	75	0	1	0	0	0	0	0
130428102	2016	1304281022016	19	1	0	2	0	61	1	0	1	0	0	1	0
130430101	2016	1304301012016	17	0	0	0	0	80	0	0	0	0	0	0	0
130433101	2016	1304331012016	22	1	0	2	0	67	1	1	1	0	1	1	0
130433102	2016	1304331022016	24	0	0	0	0	60	0	1	1	0	1	0	0
130434101	2016	1304341012016	23	0	0	0	0	62	1	1	1	0	1	0	0
130435101	2016	1304351012016	20	1	0	2	0	71	1	1	1	0	1	0	0
130435102	2016	1304351022016	24	0	0	0	0	64	0	1	1	7	1	0	0
130437101	2016	1304371012016	19	0	0	0	0	70	1	0	1	0	0	0	0
130437102	2016	1304371022016	19	0	0	0	0	69	0	0	1	0	0	0	0
130438101	2016	1304381012016	23	1	0	2	0	65	0	1	1	0	1	0	0
130438102	2016	1304381022016	22	1	0	2	0	69	1	1	1	0	1	0	1
130439101	2016	1304391012016	19	0	0	0	0	64	0	0	1	0	0	0	0
130439102	2016	1304391022016	19	0	0	0	0	71	1	1	1	0	0	0	0
130445101	2016	1304451012016	21	0	0	0	0	63	1	1	1	7	1	1	1
130462101	2016	1304621012016	18	1	0	1	0	62	0	1	1	7	0	0	0
130462102	2016	1304621022016	18	1	0	0	0	65	1	1	1	7	0	0	1
130466102	2016	1304661022016	13	1	0	1	0	60	1	0	1	1	0	1	0
130467102	2016	1304671022016	18	0	0	0	0	63	1	1	1	2	0	0	0
130470102	2016	1304701022016	20	0	0	0	0	60	1	0	1	7	0	1	0
130471101	2016	1304711012016	21	1	0	1	0	65	1	0	1	7	0	0	0
130471102	2016	1304711022016	19	1	0	1	0	66	0	1	1	5	1	0	0
130472101	2016	1304721012016	20	0	0	0	0	65	0	0	1	0	0	0	0
130472102	2016	1304721022016	23	0	0	0	0	66	1	1	1	7	0	0	1
130475101	2016	1304751012016	20	0	0	0	0	62	0	1	1	0	0	0	0
130475102	2016	1304751022016	19	0	0	0	0	65	1	1	1	0	1	0	0
130476101	2016	1304761012016	20	0	0	0	0	66	0	0	1	7	1	0	0
130478101	2016	1304781012016	22	0	0	0	0	62	1	1	1	0	1	1	0
130479102	2016	1304791022016	22	1	0	2	0	61	1	1	1	0	1	1	0
130479431	2016	1304794312016	18	1	0	1	0	62	0	1	1	0	0	0	0
130480102	2016	1304801022016	12	0	0	0	0	67	0	0	0	0	0	0	0
130486101	2016	1304861012016	12	1	0	2	0	61	0	0	0	0	0	1	0
130489103	2016	1304891032016	21	1	0	1	0	71	1	1	1	7	1	0	0
130490101	2016	1304901012016	21	0	0	0	0	61	1	1	1	0	1	0	0
130503101	2016	1305031012016	17	1	0	2	0	60	1	1	1	7	1	1	0
130504101	2016	1305041012016	11	0	0	0	0	67	0	0	0	3	0	0	0
130505101	2016	1305051012016	16	1	0	0	0	68	1	1	1	7	0	0	0
130505102	2016	1305051022016	16	0	0	0	0	67	0	1	1	7	1	0	0
130512101	2016	1305121012016	18	0	0	0	0	61	0	0	1	0	1	0	0
130512102	2016	1305121022016	17	0	0	0	0	63	1	0	1	0	0	1	0
130514101	2016	1305141012016	18	0	0	0	0	78	1	1	1	7	0	0	0
130524102	2016	1305241022016	20	0	0	0	0	69	1	0	1	7	0	0	0
130525101	2016	1305251012016	21	1	0	1	0	70	0	0	1	7	0	0	0
130526101	2016	1305261012016	14	0	0	0	0	64	0	0	1	0	0	0	0
130540101	2016	1305401012016	15	0	0	0	0	62	0	1	1	0	0	0	0
130540102	2016	1305401022016	17	0	0	0	0	62	1	0	1	0	0	1	0
130549531	2016	1305495312016	16	0	0	0	0	62	1	0	1	0	1	1	0
130556102	2016	1305561022016	19	0	0	0	0	63	1	1	1	7	1	0	0
130556103	2016	1305561032016	16	1	0	2	0	61	0	1	1	0	0	0	0
130559101	2016	1305591012016	22	0	0	0	0	62	1	1	1	0	1	1	0
130559102	2016	1305591022016	24	1	0	2	0	60	0	1	1	0	0	0	0
130568102	2016	1305681022016	22	0	0	0	0	70	1	1	1	7	1	0	0
130568103	2016	1305681032016	21	0	0	0	0	68	0	1	1	0	1	0	0
130572101	2016	1305721012016	22	0	0	0	0	69	1	0	0	0	0	0	0
130581101	2016	1305811012016	24	0	0	0	0	70	1	1	0	7	1	1	0
130582101	2016	1305821012016	18	0	0	0	0	61	0	1	1	0	0	0	0
130585101	2016	1305851012016	10	0	0	0	0	78	1	1	1	7	0	0	0
130587101	2016	1305871012016	19	1	0	1	0	62	0	1	1	7	1	1	0
130587102	2016	1305871022016	18	0	0	0	0	65	1	1	1	7	1	1	1
130588101	2016	1305881012016	18	0	0	0	0	66	1	1	1	0	1	0	0
130588102	2016	1305881022016	19	0	0	0	0	66	0	1	1	0	1	0	0
130591101	2016	1305911012016	17	0	0	0	0	78	1	0	0	7	0	1	0
130595102	2016	1305951022016	16	1	0	0	0	80	0	1	1	0	0	0	0
130596101	2016	1305961012016	18	0	0	0	0	71	1	1	1	7	0	0	1
130596102	2016	1305961022016	19	0	0	0	0	63	0	0	1	7	0	0	0
130598101	2016	1305981012016	21	0	0	0	0	68	1	0	1	0	0	0	1
130598102	2016	1305981022016	16	0	0	0	0	62	0	1	1	0	0	0	0
130599101	2016	1305991012016	20	0	0	0	0	70	1	1	1	0	1	1	1
130599102	2016	1305991022016	21	1	0	0	0	70	0	1	1	7	1	1	1
130600101	2016	1306001012016	18	0	0	0	0	72	1	1	1	3	0	0	1
130603101	2016	1306031012016	20	0	0	0	0	62	1	1	1	3	1	1	0
130603102	2016	1306031022016	22	1	0	2	0	60	0	0	1	7	1	0	0
130606101	2016	1306061012016	20	0	0	0	0	62	1	0	1	0	1	1	0
130609102	2016	1306091022016	20	0	0	0	0	63	0	1	1	0	1	0	0
130612101	2016	1306121012016	18	0	0	0	0	60	1	0	1	0	0	1	1
130621101	2016	1306211012016	11	0	0	0	0	64	1	0	1	0	0	0	0
130624102	2016	1306241022016	22	0	0	0	0	70	0	0	0	0	1	0	0
130626101	2016	1306261012016	21	0	0	0	0	63	1	1	1	0	0	1	0
130627101	2016	1306271012016	16	0	0	0	0	61	1	0	0	7	0	0	0
130634101	2016	1306341012016	24	1	0	2	0	74	1	0	1	0	0	1	0
130635101	2016	1306351012016	17	0	0	0	0	63	0	1	1	0	0	0	0
130635102	2016	1306351022016	24	1	0	2	0	63	1	1	1	0	1	1	1
130639102	2016	1306391022016	24	0	0	0	0	61	0	1	1	1	1	0	0
130643101	2016	1306431012016	18	1	0	2	0	67	1	1	1	3	1	0	0
130643102	2016	1306431022016	15	0	0	0	0	66	0	1	1	3	1	0	0
130649101	2016	1306491012016	18	1	0	2	0	72	1	0	1	7	1	0	0
130649102	2016	1306491022016	14	0	0	0	0	69	0	1	1	7	1	0	0
130650101	2016	1306501012016	16	0	0	0	0	64	1	0	1	7	0	1	0
130650102	2016	1306501022016	14	0	0	0	0	64	0	0	1	0	1	0	0
130651102	2016	1306511022016	17	0	0	0	0	60	0	1	1	7	1	0	0
130652101	2016	1306521012016	18	0	0	0	0	66	1	1	0	2	1	1	0
130654101	2016	1306541012016	20	1	0	1	0	74	1	1	1	0	1	1	0
130659102	2016	1306591022016	20	0	0	0	0	66	0	1	0	0	1	0	0
130661102	2016	1306611022016	18	0	0	0	0	62	0	1	1	0	1	0	0
130664101	2016	1306641012016	16	0	0	0	0	69	1	1	0	0	1	1	1
130666101	2016	1306661012016	13	1	0	2	0	64	0	0	1	7	1	0	0
130666102	2016	1306661022016	15	0	0	0	0	70	1	1	1	3	0	1	1
130670101	2016	1306701012016	8	1	0	2	0	64	1	0	1	7	0	0	1
130670102	2016	1306701022016	8	1	0	2	0	60	0	0	1	7	1	1	0
130674101	2016	1306741012016	20	0	0	0	0	63	0	0	1	0	1	0	0
130674102	2016	1306741022016	19	1	0	2	0	62	1	0	1	7	0	0	0
130677101	2016	1306771012016	23	1	0	0	0	67	0	1	1	7	1	0	0
130677102	2016	1306771022016	19	0	0	0	0	68	1	0	1	2	0	1	0
130678102	2016	1306781022016	16	1	0	2	0	61	1	1	1	0	1	1	0
130681101	2016	1306811012016	18	1	0	2	0	60	1	1	1	0	1	1	0
130683101	2016	1306831012016	22	0	0	0	0	72	0	0	1	7	1	0	0
130686101	2016	1306861012016	12	0	0	0	0	67	1	0	1	0	0	1	1
130687101	2016	1306871012016	10	1	0	2	0	71	1	1	0	7	1	1	0
130688101	2016	1306881012016	23	1	0	1	0	78	1	0	0	2	1	0	0
130689101	2016	1306891012016	20	1	0	2	0	67	1	0	1	7	1	1	1
130697103	2016	1306971032016	21	1	0	2	0	61	0	1	1	7	1	0	0
130701101	2016	1307011012016	20	0	0	0	0	64	1	0	1	0	0	0	0
130701102	2016	1307011022016	16	0	0	0	0	67	0	0	1	0	0	0	0
130708104	2016	1307081042016	16	0	0	0	0	61	1	0	1	1	0	0	1
130710101	2016	1307101012016	7	0	0	0	0	62	0	0	1	0	0	0	0
130710102	2016	1307101022016	16	1	0	2	0	61	1	0	1	0	1	1	1
130712101	2016	1307121012016	10	1	0	1	0	61	0	0	1	3	0	0	0
130712102	2016	1307121022016	15	0	0	0	0	68	1	1	1	0	0	1	0
130713101	2016	1307131012016	20	1	0	1	0	74	0	1	1	0	1	0	0
130717431	2016	1307174312016	15	1	0	2	0	61	1	1	1	7	1	1	1
130717432	2016	1307174322016	20	1	0	1	0	62	0	0	1	0	0	0	0
130721101	2016	1307211012016	16	1	0	0	0	69	0	0	1	7	1	0	0
130721102	2016	1307211022016	21	1	0	2	0	65	1	0	1	7	0	1	0
130723101	2016	1307231012016	20	0	0	0	0	68	1	1	1	0	1	1	0
130723102	2016	1307231022016	20	0	0	0	0	71	0	1	1	0	1	0	0
130746102	2016	1307461022016	18	1	0	2	0	66	1	0	1	0	1	0	0
130746103	2016	1307461032016	24	1	0	1	0	66	0	0	1	0	1	0	0
130762101	2016	1307621012016	24	0	0	0	0	62	1	1	1	7	1	1	0
130762102	2016	1307621022016	23	0	0	0	0	64	0	1	1	7	1	0	0
130785102	2016	1307851022016	21	1	0	1	0	64	1	1	1	7	1	0	0
130785103	2016	1307851032016	17	1	0	2	0	61	0	0	1	0	1	0	0
130791101	2016	1307911012016	23	1	0	0	0	75	1	0	1	3	1	0	0
130792101	2016	1307921012016	21	0	0	0	0	61	1	1	1	7	1	0	0
130793531	2016	1307935312016	20	1	0	1	0	79	1	1	0	7	0	0	0
130795101	2016	1307951012016	16	1	0	1	0	69	1	0	1	0	1	0	0
130795102	2016	1307951022016	23	0	0	0	0	64	0	0	1	7	1	0	0
130798101	2016	1307981012016	19	1	0	0	0	64	0	1	1	0	1	0	0
130798102	2016	1307981022016	15	1	0	0	0	65	1	0	1	0	1	0	1
130802102	2016	1308021022016	9	0	0	0	0	66	0	0	0	7	1	0	0
130807101	2016	1308071012016	13	0	0	0	0	65	1	1	1	7	1	1	1
130808101	2016	1308081012016	18	1	0	1	0	61	1	1	1	0	1	1	0
130809101	2016	1308091012016	14	1	0	1	0	62	1	0	1	0	1	0	0
130810102	2016	1308101022016	5	0	0	0	0	75	0	1	1	0	1	0	0
130811101	2016	1308111012016	21	1	0	2	0	60	1	1	1	0	1	0	0
130811104	2016	1308111042016	20	1	0	2	0	89	0	0	0	7	1	0	0
130812101	2016	1308121012016	13	0	0	0	0	66	1	1	1	0	1	1	1
130812102	2016	1308121022016	15	0	0	0	0	63	0	1	1	7	1	0	0
130813101	2016	1308131012016	15	0	0	0	0	62	1	0	1	0	0	1	1
130815103	2016	1308151032016	8	1	0	2	0	61	0	1	1	0	1	0	0
130818101	2016	1308181012016	15	0	0	0	0	75	0	1	0	14	1	0	0
130820101	2016	1308201012016	4	1	0	1	0	84	1	0	0	0	0	0	1
130824101	2016	1308241012016	8	1	0	2	0	76	1	1	1	0	1	0	0
130824102	2016	1308241022016	7	1	0	2	0	71	0	1	1	7	1	0	0
130825101	2016	1308251012016	19	1	0	2	0	72	1	1	1	7	1	1	0
130825102	2016	1308251022016	15	1	0	2	0	61	0	1	1	7	1	0	0
130831101	2016	1308311012016	14	0	0	0	0	74	1	0	0	3	0	1	0
130833102	2016	1308331022016	14	1	0	1	0	61	1	1	1	0	1	1	0
130838102	2016	1308381022016	17	0	0	0	0	68	0	0	1	0	0	0	0
130839101	2016	1308391012016	14	0	0	0	0	75	1	0	1	7	1	1	0
130839102	2016	1308391022016	18	1	0	0	0	73	0	0	1	0	1	0	0
130843101	2016	1308431012016	19	1	0	2	0	60	1	1	1	0	1	1	1
130844531	2016	1308445312016	9	1	0	2	0	73	0	1	0	0	1	0	0
130847102	2016	1308471022016	19	1	0	1	0	80	0	1	0	7	1	0	0
130848101	2016	1308481012016	11	1	0	0	0	62	1	1	1	7	1	0	0
130848102	2016	1308481022016	12	1	0	0	0	64	0	1	1	2	0	0	0
130850101	2016	1308501012016	21	1	0	1	0	67	1	1	1	7	1	1	0
130850102	2016	1308501022016	15	1	0	2	0	66	0	0	1	0	0	0	0
130856105	2016	1308561052016	22	1	0	2	0	70	0	1	0	0	1	0	0
130858101	2016	1308581012016	19	0	0	0	0	64	1	1	1	0	1	1	0
130861101	2016	1308611012016	20	1	0	1	0	68	1	0	1	0	1	0	0
130861102	2016	1308611022016	21	0	0	0	0	63	0	0	1	0	0	0	0
130862101	2016	1308621012016	20	0	0	0	0	65	0	1	1	7	0	0	0
130862102	2016	1308621022016	23	1	0	0	0	70	1	1	1	0	1	1	0
130866101	2016	1308661012016	16	0	0	0	0	62	1	1	0	3	1	0	0
130868101	2016	1308681012016	12	0	0	0	0	68	1	0	0	7	0	1	0
130869101	2016	1308691012016	19	0	0	0	0	60	1	1	1	7	1	0	0
130872101	2016	1308721012016	14	1	0	2	0	62	0	0	0	0	1	0	0
130875101	2016	1308751012016	17	0	0	0	0	61	1	1	1	7	1	1	0
130877102	2016	1308771022016	22	0	0	0	0	71	1	0	1	7	1	1	0
130877103	2016	1308771032016	23	1	0	1	0	63	0	1	1	0	1	0	0
130881101	2016	1308811012016	17	1	0	2	0	68	0	1	0	7	0	0	0
130884102	2016	1308841022016	18	1	0	2	0	62	1	1	1	7	1	1	0
130886108	2016	1308861082016	11	1	0	2	0	79	0	1	0	0	0	0	0
130889102	2016	1308891022016	24	1	0	2	0	86	1	0	1	0	1	0	0
130890102	2016	1308901022016	24	0	0	0	0	79	1	1	1	0	1	1	1
130894102	2016	1308941022016	17	1	0	0	0	68	1	1	1	5	1	0	0
130894103	2016	1308941032016	24	1	0	1	0	66	0	1	1	0	1	0	0
130903101	2016	1309031012016	19	0	0	0	0	62	1	0	1	0	0	0	0
130903102	2016	1309031022016	15	0	0	0	0	61	0	0	1	7	1	0	0
130905103	2016	1309051032016	16	1	0	2	0	73	0	1	0	0	0	0	0
130906551	2016	1309065512016	16	0	0	0	0	73	0	1	1	7	1	0	0
130906581	2016	1309065812016	21	0	0	0	0	73	1	0	1	7	1	0	1
130907103	2016	1309071032016	23	0	0	0	0	70	0	1	1	0	0	0	0
130912102	2016	1309121022016	20	0	0	0	0	63	0	0	1	7	1	0	0
130917101	2016	1309171012016	18	1	0	1	0	62	1	0	1	2	1	1	1
130919101	2016	1309191012016	18	0	0	0	0	65	1	1	1	7	1	0	0
130924101	2016	1309241012016	20	0	0	0	0	72	1	1	1	0	1	1	0
130924102	2016	1309241022016	17	1	0	2	0	71	0	0	1	0	1	0	0
130925581	2016	1309255812016	12	0	0	0	0	67	0	0	0	7	1	0	0
130930101	2016	1309301012016	12	1	0	0	0	67	1	0	0	0	0	0	0
130932102	2016	1309321022016	18	1	0	1	0	81	1	0	1	0	0	1	0
130933101	2016	1309331012016	22	1	0	2	0	62	1	0	1	0	1	1	0
130936101	2016	1309361012016	24	1	0	0	0	63	0	0	1	0	1	0	0
130936102	2016	1309361022016	24	1	0	0	0	63	1	1	1	0	1	1	1
130937432	2016	1309374322016	24	0	0	0	0	68	0	1	1	0	1	0	0
130938531	2016	1309385312016	24	0	0	0	0	73	1	0	1	7	1	1	1
133572551	2016	1335725512016	12	1	0	0	0	64	1	0	1	7	0	1	1
133572552	2016	1335725522016	18	0	0	0	0	61	0	0	1	3	1	0	0
140007101	2016	1400071012016	18	1	0	0	0	60	1	0	1	4	1	0	0
140007103	2016	1400071032016	15	1	0	2	0	62	0	1	1	2	1	0	0
140008101	2016	1400081012016	21	1	0	1	0	64	1	0	1	7	0	1	0
140009102	2016	1400091022016	19	1	0	2	0	61	1	1	1	0	1	1	1
140011101	2016	1400111012016	24	0	0	0	0	89	1	1	0	1	0	0	0
140024101	2016	1400241012016	24	1	0	2	0	62	1	1	1	3	1	0	1
140027101	2016	1400271012016	24	0	0	0	0	64	1	1	1	0	1	0	0
140031101	2016	1400311012016	17	0	0	0	0	60	0	1	1	2	1	0	0
140031102	2016	1400311022016	24	0	0	0	0	61	1	0	1	7	1	0	0
140058101	2016	1400581012016	23	1	0	2	0	60	0	1	1	7	1	0	0
140058102	2016	1400581022016	18	1	0	0	0	60	1	1	1	7	1	1	0
140063102	2016	1400631022016	17	1	0	2	0	64	1	1	1	3	1	1	0
140066101	2016	1400661012016	18	1	0	1	0	62	0	0	1	7	0	0	0
140066102	2016	1400661022016	19	1	0	2	0	67	1	0	1	7	0	1	1
140092102	2016	1400921022016	19	0	0	0	0	60	1	0	1	0	1	1	1
140107101	2016	1401071012016	20	0	0	0	0	61	0	1	1	0	1	0	0
140107102	2016	1401071022016	12	1	0	2	0	65	1	1	1	15	0	0	0
140108102	2016	1401081022016	16	1	0	1	0	60	0	1	1	14	1	0	0
140110101	2016	1401101012016	16	1	0	2	0	67	1	1	1	7	1	0	0
140110102	2016	1401101022016	14	1	0	2	0	63	0	1	1	7	0	0	0
140112101	2016	1401121012016	13	1	0	1	0	62	1	0	1	21	0	1	0
140112102	2016	1401121022016	19	1	0	1	0	60	0	0	1	0	1	0	0
140113102	2016	1401131022016	15	1	0	1	0	73	1	0	1	0	0	1	1
140115101	2016	1401151012016	14	1	0	1	0	63	1	0	1	0	0	0	0
140119101	2016	1401191012016	13	1	0	0	0	72	1	0	1	0	0	0	1
140119102	2016	1401191022016	13	0	0	0	0	64	0	0	1	7	0	0	0
140126101	2016	1401261012016	13	1	0	2	0	62	1	1	1	14	0	1	0
140132101	2016	1401321012016	12	0	0	0	0	74	1	1	1	0	0	1	0
140132102	2016	1401321022016	18	1	0	0	0	67	0	1	1	0	0	0	0
140137101	2016	1401371012016	18	0	0	0	0	63	1	0	1	0	0	0	0
140144101	2016	1401441012016	15	1	0	2	0	71	0	0	0	0	0	0	0
140146102	2016	1401461022016	16	1	0	2	0	77	1	1	0	7	1	0	0
140148102	2016	1401481022016	18	0	0	0	0	66	1	1	1	0	1	1	1
140148103	2016	1401481032016	16	1	0	2	0	66	0	1	1	0	1	0	0
140149101	2016	1401491012016	18	0	0	0	0	67	1	1	0	0	1	0	0
140150101	2016	1401501012016	24	1	0	2	0	61	1	1	1	3	1	1	0
140150102	2016	1401501022016	22	1	0	1	0	60	0	1	1	3	0	0	0
140158101	2016	1401581012016	22	1	0	2	0	60	1	1	1	7	1	1	0
140159101	2016	1401591012016	21	1	0	1	0	64	0	0	1	7	1	0	0
140159102	2016	1401591022016	22	1	0	1	0	66	1	1	1	7	1	0	1
140162101	2016	1401621012016	22	0	0	0	0	82	1	0	1	0	0	1	0
140167101	2016	1401671012016	21	1	0	1	0	62	1	0	1	7	1	0	0
140168432	2016	1401684322016	11	0	0	0	0	73	0	1	0	0	0	0	0
140170101	2016	1401701012016	15	1	0	1	0	61	1	0	1	7	0	1	0
140182101	2016	1401821012016	20	0	0	0	0	60	1	1	1	7	1	1	0
140182102	2016	1401821022016	19	0	0	0	0	60	0	0	1	1	0	0	0
140188101	2016	1401881012016	19	1	0	2	0	79	1	1	1	7	0	0	0
140188102	2016	1401881022016	14	1	0	1	0	73	0	0	1	7	1	0	0
140193101	2016	1401931012016	22	1	0	2	0	67	1	1	1	7	1	1	1
140193102	2016	1401931022016	20	0	0	0	0	65	0	1	1	0	1	0	0
140194102	2016	1401941022016	19	1	0	2	0	75	0	0	1	7	0	0	0
140200102	2016	1402001022016	22	0	0	0	0	62	0	1	0	7	1	0	0
140201101	2016	1402011012016	11	1	0	0	0	64	0	0	1	7	1	1	0
140201102	2016	1402011022016	11	0	0	0	0	67	1	0	1	7	1	0	0
140208102	2016	1402081022016	19	1	0	2	0	63	1	0	1	0	1	1	0
140209102	2016	1402091022016	20	1	0	1	0	67	1	0	1	0	1	1	0
140212101	2016	1402121012016	17	0	0	0	0	61	1	1	1	7	1	1	0
140213101	2016	1402131012016	21	1	0	2	0	60	1	0	1	0	1	1	1
140215101	2016	1402151012016	20	0	0	0	0	64	0	0	1	0	1	1	0
140215102	2016	1402151022016	22	1	0	1	0	63	1	1	1	0	1	0	0
140218101	2016	1402181012016	22	0	0	0	0	62	1	0	1	0	0	1	1
140219101	2016	1402191012016	21	0	0	0	0	71	1	1	1	7	0	1	0
140219102	2016	1402191022016	19	0	0	0	0	65	0	0	1	7	0	0	0
140221102	2016	1402211022016	20	1	0	2	0	60	0	0	1	0	0	0	0
140223102	2016	1402231022016	19	1	0	1	0	62	1	1	1	0	1	1	1
140224101	2016	1402241012016	22	1	0	0	0	66	0	0	0	0	0	0	0
140228101	2016	1402281012016	18	1	0	0	0	73	1	0	0	0	0	1	0
140230101	2016	1402301012016	7	1	0	2	0	69	0	0	0	7	1	1	0
140235431	2016	1402354312016	17	0	0	0	0	63	1	0	1	0	1	1	0
140245101	2016	1402451012016	14	0	0	0	0	68	0	0	1	0	0	0	0
140245102	2016	1402451022016	14	0	0	0	0	76	1	0	1	0	0	1	0
140250101	2016	1402501012016	9	1	0	2	0	78	0	0	1	0	0	1	0
140250102	2016	1402501022016	4	0	0	0	0	79	1	0	1	0	0	1	0
140252101	2016	1402521012016	15	0	0	0	0	67	1	1	1	7	0	1	0
140252102	2016	1402521022016	16	1	0	2	0	66	0	0	1	0	1	0	0
140254101	2016	1402541012016	8	1	0	1	0	67	0	0	1	7	1	1	0
140254102	2016	1402541022016	14	0	0	0	0	74	1	0	1	0	0	0	0
140297104	2016	1402971042016	11	0	0	0	0	73	0	0	1	0	0	0	0
140302101	2016	1403021012016	8	0	0	0	0	62	0	0	0	0	0	0	0
140302431	2016	1403024312016	4	1	0	1	0	61	1	0	0	0	0	1	0
140303102	2016	1403031022016	12	1	0	2	0	67	1	1	1	0	1	1	0
140308101	2016	1403081012016	18	1	0	2	0	85	1	0	0	0	1	1	0
140309102	2016	1403091022016	14	1	0	1	0	74	0	1	0	7	0	1	0
140312102	2016	1403121022016	15	0	0	0	0	88	1	0	0	0	0	0	0
140314102	2016	1403141022016	20	1	0	2	0	73	0	1	1	7	1	0	0
140316102	2016	1403161022016	15	1	0	1	0	73	0	0	0	0	0	0	0
140322101	2016	1403221012016	23	0	0	0	0	67	1	1	1	0	0	1	0
140326101	2016	1403261012016	13	1	0	1	0	65	1	0	1	0	1	0	0
140326102	2016	1403261022016	23	1	0	2	0	65	0	1	1	7	1	0	0
140330102	2016	1403301022016	18	1	0	1	0	63	1	0	1	0	0	0	1
140330103	2016	1403301032016	16	1	0	1	0	61	0	1	1	0	0	0	0
140331102	2016	1403311022016	14	1	0	0	0	79	0	0	0	5	0	0	0
140332101	2016	1403321012016	22	1	0	2	0	61	1	0	1	7	1	1	0
140332102	2016	1403321022016	14	0	0	0	0	62	0	0	1	7	0	0	0
140334101	2016	1403341012016	22	1	0	2	0	62	1	1	1	2	0	1	0
140337101	2016	1403371012016	18	1	0	2	0	61	0	1	1	0	0	0	0
140340101	2016	1403401012016	23	0	0	0	0	62	1	1	1	7	0	0	0
140340102	2016	1403401022016	22	1	0	1	0	61	0	0	1	7	0	0	0
140356102	2016	1403561022016	21	1	0	0	0	61	1	0	1	0	1	0	0
140358101	2016	1403581012016	20	1	0	0	0	61	0	1	1	0	1	0	0
140360102	2016	1403601022016	16	0	0	0	0	61	1	0	1	0	1	1	0
140361101	2016	1403611012016	18	1	0	0	0	61	1	1	1	0	1	0	0
140361102	2016	1403611022016	22	0	0	0	0	60	0	1	1	0	0	0	0
140363101	2016	1403631012016	15	1	0	2	0	70	0	1	1	7	0	0	0
140365102	2016	1403651022016	20	0	0	0	0	60	0	0	1	0	1	0	0
140366101	2016	1403661012016	22	1	0	2	0	64	1	0	1	7	1	0	1
140368101	2016	1403681012016	20	1	0	1	0	61	0	1	1	0	1	0	0
140372101	2016	1403721012016	22	0	0	0	0	67	1	1	1	7	1	0	1
140376102	2016	1403761022016	23	1	0	1	0	60	1	1	1	0	1	1	0
140381101	2016	1403811012016	23	0	0	0	0	61	1	0	1	7	1	0	0
140381102	2016	1403811022016	18	0	0	0	0	60	0	1	1	7	0	0	0
140383101	2016	1403831012016	17	0	0	0	0	78	0	0	0	7	1	0	0
140393582	2016	1403935822016	21	1	0	2	0	81	0	1	1	0	0	0	0
140394101	2016	1403941012016	14	1	0	1	0	61	0	0	1	7	0	0	0
140394102	2016	1403941022016	23	1	0	0	0	63	1	0	1	7	1	0	0
140412102	2016	1404121022016	20	0	0	0	0	69	0	1	1	7	1	0	0
140419101	2016	1404191012016	21	1	0	2	0	69	1	1	1	0	1	1	0
140419102	2016	1404191022016	20	0	0	0	0	68	0	1	1	7	0	1	0
140448101	2016	1404481012016	23	0	0	0	0	82	1	1	1	7	1	1	1
140479101	2016	1404791012016	24	0	0	0	0	61	0	0	1	0	1	0	0
140479102	2016	1404791022016	15	1	0	2	0	61	1	1	1	9	0	0	0
140480101	2016	1404801012016	23	1	0	1	0	79	0	0	0	7	1	0	0
140484102	2016	1404841022016	16	0	0	0	0	76	0	0	0	2	1	0	0
140486104	2016	1404861042016	23	0	0	0	0	71	0	0	0	7	1	0	0
140487101	2016	1404871012016	23	0	0	0	0	70	0	0	1	7	1	0	0
140487102	2016	1404871022016	23	1	0	1	0	84	1	1	1	7	0	0	0
140493101	2016	1404931012016	23	1	0	2	0	72	1	1	1	7	1	1	0
140493102	2016	1404931022016	21	1	0	1	0	70	0	0	1	7	0	0	0
140496101	2016	1404961012016	22	1	0	2	0	70	1	1	1	7	1	0	0
140496102	2016	1404961022016	24	0	0	0	0	70	0	1	1	7	1	0	0
140508102	2016	1405081022016	21	1	0	2	0	79	0	0	0	7	0	0	0
140511102	2016	1405111022016	14	1	0	2	0	64	0	0	1	7	0	0	0
140513102	2016	1405131022016	18	1	0	1	0	68	1	1	1	0	0	0	0
140521102	2016	1405211022016	18	1	0	2	0	60	1	1	1	0	1	1	1
140529101	2016	1405291012016	16	1	0	1	0	71	1	1	1	0	1	1	0
140529102	2016	1405291022016	17	1	0	1	0	65	0	1	1	2	1	0	0
140532101	2016	1405321012016	5	1	0	1	0	82	1	0	1	0	0	0	0
140534102	2016	1405341022016	15	0	0	0	0	65	1	1	1	7	1	1	1
140536101	2016	1405361012016	0	0	0	0	0	60	0	0	1	6	1	0	0
140536102	2016	1405361022016	14	0	0	0	0	66	1	0	1	0	0	1	0
140538101	2016	1405381012016	20	0	0	0	0	62	1	1	1	7	1	1	0
140538102	2016	1405381022016	14	1	0	1	0	61	0	1	1	7	0	0	0
140540101	2016	1405401012016	17	0	0	0	0	62	1	1	1	0	1	1	0
140544101	2016	1405441012016	10	0	0	0	0	74	1	0	0	0	1	1	0
140553101	2016	1405531012016	23	0	0	0	0	62	1	0	1	0	1	1	1
140561101	2016	1405611012016	22	1	0	0	0	64	1	0	0	0	1	0	0
140563102	2016	1405631022016	22	1	0	2	0	81	1	0	1	0	1	1	1
140568102	2016	1405681022016	15	1	0	2	0	62	1	1	1	7	1	0	0
140571102	2016	1405711022016	21	0	0	0	0	75	0	0	0	0	1	1	0
140577101	2016	1405771012016	8	0	0	0	0	67	0	0	0	0	0	0	0
140580101	2016	1405801012016	20	0	0	0	0	62	1	1	1	0	0	1	0
140580102	2016	1405801022016	17	1	0	1	0	61	0	0	1	0	0	0	0
140582101	2016	1405821012016	20	0	0	0	0	76	1	0	0	7	0	1	0
140584101	2016	1405841012016	18	0	0	0	0	66	1	0	1	1	0	1	0
140586102	2016	1405861022016	13	1	0	1	0	61	1	0	1	0	1	0	0
140587101	2016	1405871012016	22	1	0	1	0	72	1	1	1	7	1	1	0
140587551	2016	1405875512016	8	0	0	0	0	60	0	0	1	0	0	1	0
140590101	2016	1405901012016	15	0	0	0	0	71	1	1	1	0	1	1	0
140591101	2016	1405911012016	17	0	0	0	0	67	1	1	1	0	1	1	1
140591102	2016	1405911022016	18	0	0	0	0	61	0	1	1	0	1	1	0
140593101	2016	1405931012016	16	0	0	0	0	61	1	1	1	0	0	1	0
140598101	2016	1405981012016	18	1	0	2	0	65	0	1	1	7	1	0	0
140598102	2016	1405981022016	18	0	0	0	0	61	1	0	1	7	1	1	1
140603101	2016	1406031012016	16	0	0	0	0	67	1	1	1	14	1	0	0
140603102	2016	1406031022016	16	1	0	0	0	65	0	1	1	14	1	0	0
140610101	2016	1406101012016	17	0	0	0	0	67	1	0	1	14	1	1	1
140614101	2016	1406141012016	19	0	0	0	0	76	1	1	1	7	1	1	0
140614102	2016	1406141022016	15	0	0	0	0	68	0	0	1	14	1	0	0
140615101	2016	1406151012016	18	1	0	0	0	62	0	0	1	7	1	0	0
140615102	2016	1406151022016	24	1	0	0	0	61	1	0	1	7	0	1	0
140619101	2016	1406191012016	11	1	0	0	0	71	0	0	0	7	1	0	0
140622102	2016	1406221022016	17	1	0	2	0	73	0	1	1	7	0	0	0
140625101	2016	1406251012016	11	0	0	0	0	66	1	0	1	0	1	1	0
140625102	2016	1406251022016	11	0	0	0	0	62	0	0	1	0	0	0	0
140628101	2016	1406281012016	20	1	0	2	0	66	1	1	1	7	1	0	0
140629103	2016	1406291032016	10	1	0	0	0	73	1	1	1	0	1	1	0
140634103	2016	1406341032016	9	1	0	2	0	77	0	0	0	0	0	0	0
140635101	2016	1406351012016	19	1	0	1	0	60	1	0	1	0	1	0	0
140635102	2016	1406351022016	21	0	0	0	0	60	0	0	1	7	1	0	0
140640104	2016	1406401042016	8	0	0	0	0	63	0	0	1	0	0	0	0
140647105	2016	1406471052016	21	1	0	2	0	66	1	1	0	0	1	1	0
140648101	2016	1406481012016	23	0	0	0	0	83	1	1	0	7	1	0	0
140659101	2016	1406591012016	19	1	0	1	0	67	1	1	1	7	0	1	0
140659102	2016	1406591022016	21	1	0	2	0	65	0	1	1	7	1	0	0
140661101	2016	1406611012016	14	0	0	0	0	63	1	1	1	7	0	1	0
140661102	2016	1406611022016	14	0	0	0	0	61	0	1	1	1	0	0	0
140663101	2016	1406631012016	23	0	0	0	0	67	1	0	1	7	1	1	1
140663102	2016	1406631022016	22	1	0	1	0	65	0	1	1	5	1	0	0
140664101	2016	1406641012016	22	0	0	0	0	72	1	1	1	7	1	1	1
140667102	2016	1406671022016	13	0	0	0	0	62	0	0	1	7	0	0	0
140668101	2016	1406681012016	14	1	0	2	0	60	0	1	1	7	1	0	0
140670101	2016	1406701012016	24	0	0	0	0	61	1	1	1	7	1	1	0
140693101	2016	1406931012016	19	0	0	0	0	68	1	1	1	7	1	0	0
140694532	2016	1406945322016	23	1	0	1	0	70	0	1	1	7	1	0	0
140694533	2016	1406945332016	22	1	0	2	0	74	1	0	1	0	0	1	0
140694534	2016	1406945342016	22	1	0	2	0	70	0	0	1	7	0	0	0
140701101	2016	1407011012016	23	1	0	2	0	64	1	1	1	7	1	1	0
140721101	2016	1407211012016	24	0	0	0	0	68	1	0	1	7	0	1	0
140721102	2016	1407211022016	24	0	0	0	0	66	0	0	1	0	1	1	0
140724101	2016	1407241012016	23	0	0	0	0	61	0	0	1	0	1	1	0
140724102	2016	1407241022016	14	0	0	0	0	64	1	0	1	0	1	1	1
140728101	2016	1407281012016	17	1	0	1	0	63	1	0	0	7	0	1	1
140730102	2016	1407301022016	19	1	0	2	0	65	0	0	1	0	1	0	0
140731102	2016	1407311022016	13	0	0	0	0	60	0	0	0	0	1	0	0
140733101	2016	1407331012016	19	1	0	1	0	70	1	0	1	7	1	1	0
140739101	2016	1407391012016	20	0	0	0	0	67	1	0	1	0	1	0	0
140739102	2016	1407391022016	20	1	0	2	0	65	0	0	1	0	0	0	0
140740102	2016	1407401022016	24	0	0	0	0	62	0	0	1	0	1	0	0
140742582	2016	1407425822016	22	1	0	1	0	65	0	1	1	7	1	0	0
140743101	2016	1407431012016	22	0	0	0	0	63	1	1	1	0	1	0	0
140743102	2016	1407431022016	15	1	0	2	0	63	0	1	1	7	1	0	0
140745102	2016	1407451022016	21	0	0	0	0	63	0	0	0	0	1	0	0
140746101	2016	1407461012016	23	0	0	0	0	73	1	1	1	7	1	0	0
140748103	2016	1407481032016	18	0	0	0	0	65	0	1	1	0	1	0	0
140753102	2016	1407531022016	19	0	0	0	0	66	0	0	0	7	0	0	0
140767104	2016	1407671042016	7	1	0	2	0	74	0	1	0	0	0	0	0
140771101	2016	1407711012016	16	0	0	0	0	64	1	0	1	7	1	1	0
140779101	2016	1407791012016	20	1	0	1	0	65	1	0	1	0	1	0	0
140780101	2016	1407801012016	17	0	0	0	0	63	1	0	1	2	0	0	1
140785101	2016	1407851012016	21	1	0	1	0	62	1	1	1	7	0	0	0
140788101	2016	1407881012016	21	1	0	2	0	64	1	0	1	0	0	1	0
140794101	2016	1407941012016	13	1	0	2	0	69	1	0	1	0	0	1	0
140834102	2016	1408341022016	17	1	0	2	0	60	1	0	1	7	1	0	1
140835102	2016	1408351022016	19	0	0	0	0	71	1	1	1	0	1	1	0
140835103	2016	1408351032016	8	0	0	0	0	67	0	0	1	0	0	0	0
140849102	2016	1408491022016	17	1	0	0	0	78	0	0	0	0	0	0	0
140853101	2016	1408531012016	21	1	0	2	0	64	1	1	1	7	0	1	1
140853102	2016	1408531022016	16	1	0	1	0	63	0	1	1	0	0	0	0
140858102	2016	1408581022016	16	1	0	2	0	69	0	1	1	0	0	0	0
140876102	2016	1408761022016	21	0	0	0	0	63	1	0	1	7	1	1	1
140877101	2016	1408771012016	9	0	0	0	0	68	0	0	0	0	0	0	0
140879101	2016	1408791012016	21	1	0	2	0	60	0	1	1	1	1	0	0
184386433	2016	1843864332016	21	0	0	0	0	63	1	0	1	2	1	0	0
210010102	2016	2100101022016	15	0	0	0	0	67	0	1	0	0	0	0	0
210012102	2016	2100121022016	24	1	0	0	0	65	1	0	1	3	0	0	0
210071101	2016	2100711012016	10	0	0	0	0	79	1	0	0	0	0	0	0
210083101	2016	2100831012016	18	1	0	2	0	60	0	1	1	0	0	0	0
210086101	2016	2100861012016	16	1	0	1	0	73	1	1	1	0	0	0	0
210086102	2016	2100861022016	16	1	0	1	0	73	0	1	1	0	0	0	0
210089106	2016	2100891062016	12	1	0	1	0	67	0	0	1	0	0	0	0
210090101	2016	2100901012016	17	1	0	2	0	64	1	1	1	0	1	1	1
210094101	2016	2100941012016	13	1	0	2	0	64	1	1	1	0	0	1	0
210098103	2016	2100981032016	16	1	0	1	0	66	1	1	1	2	0	1	0
210103101	2016	2101031012016	8	1	0	1	0	76	1	1	0	0	0	1	0
210104101	2016	2101041012016	15	1	0	0	0	69	1	1	1	0	0	0	1
210105101	2016	2101051012016	18	1	0	2	0	65	1	0	1	0	0	1	1
210116101	2016	2101161012016	15	1	0	0	0	69	1	0	1	0	0	1	0
210118101	2016	2101181012016	13	1	0	0	0	72	1	1	1	0	0	0	0
210119101	2016	2101191012016	13	1	0	2	0	70	0	0	1	14	1	0	0
210119102	2016	2101191022016	18	1	0	1	0	65	1	0	1	0	1	1	0
210122102	2016	2101221022016	12	1	0	1	0	60	1	0	1	7	0	0	0
210122103	2016	2101221032016	18	1	0	2	0	65	0	0	1	0	1	0	0
210130102	2016	2101301022016	12	0	0	0	0	77	1	0	1	0	0	1	1
210133102	2016	2101331022016	16	1	0	2	0	67	1	1	1	0	1	1	0
210138102	2016	2101381022016	17	1	0	0	0	64	0	0	1	0	0	0	0
210140101	2016	2101401012016	17	1	0	2	0	77	1	0	1	3	1	1	1
210146101	2016	2101461012016	21	1	0	2	0	66	1	0	1	2	1	0	0
210146102	2016	2101461022016	20	1	0	2	0	69	0	0	1	3	1	0	0
210147101	2016	2101471012016	14	1	0	2	0	63	0	0	0	7	0	0	0
210149101	2016	2101491012016	22	1	0	2	0	67	1	0	1	0	0	1	0
210150581	2016	2101505812016	23	1	0	2	0	67	1	1	1	7	1	1	0
210152101	2016	2101521012016	12	1	0	1	0	61	0	1	1	0	0	0	0
210152102	2016	2101521022016	23	1	0	2	0	64	1	0	1	0	0	1	1
210157103	2016	2101571032016	15	0	0	0	0	81	1	0	0	0	0	0	0
210158101	2016	2101581012016	13	1	0	1	0	67	1	0	1	0	0	0	0
210158102	2016	2101581022016	16	0	0	0	0	68	0	0	1	0	0	0	0
210162101	2016	2101621012016	12	1	0	1	0	64	1	0	1	0	0	0	0
210163101	2016	2101631012016	18	0	0	0	0	64	1	0	1	0	0	1	0
210163102	2016	2101631022016	10	0	0	0	0	63	0	1	1	0	0	0	0
210165102	2016	2101651022016	16	1	0	1	0	75	0	0	0	0	0	1	0
210166101	2016	2101661012016	15	0	0	0	0	64	0	1	1	0	1	0	1
210166102	2016	2101661022016	19	1	0	2	0	66	1	1	1	0	1	0	1
210167102	2016	2101671022016	15	0	0	0	0	64	0	1	1	7	0	0	0
210172101	2016	2101721012016	21	1	0	2	0	62	1	1	1	0	0	0	1
210172102	2016	2101721022016	20	0	0	0	0	65	0	1	1	0	1	0	0
210175101	2016	2101751012016	16	1	0	0	0	65	1	1	1	0	0	0	1
210175102	2016	2101751022016	18	0	0	0	0	64	0	1	1	7	1	0	0
210177101	2016	2101771012016	15	1	0	1	0	63	1	0	1	0	0	0	0
210177102	2016	2101771022016	14	0	0	0	0	61	0	1	1	0	1	0	0
210181101	2016	2101811012016	20	1	0	2	0	72	1	0	1	0	1	1	1
210189102	2016	2101891022016	16	1	0	1	0	65	0	0	0	7	0	0	0
210192101	2016	2101921012016	6	1	0	0	0	67	0	0	1	0	0	0	0
210192102	2016	2101921022016	20	0	0	0	0	66	1	1	1	0	0	0	1
210193431	2016	2101934312016	21	1	0	2	0	67	1	1	1	7	1	0	0
210197101	2016	2101971012016	19	0	0	0	0	63	1	0	1	4	1	0	1
210197102	2016	2101971022016	19	1	0	2	0	62	0	0	1	0	1	0	0
210198101	2016	2101981012016	20	0	0	0	0	75	0	0	1	3	1	0	0
210200102	2016	2102001022016	17	1	0	2	0	65	1	0	1	0	0	0	0
210206102	2016	2102061022016	22	1	0	2	0	64	1	0	1	0	1	0	0
210209101	2016	2102091012016	19	0	0	0	0	79	1	0	1	0	0	1	0
210209102	2016	2102091022016	19	1	0	1	0	79	0	0	1	0	0	0	0
210213101	2016	2102131012016	19	1	0	1	0	83	0	0	0	0	0	0	0
210227101	2016	2102271012016	17	0	0	0	0	63	0	0	1	7	0	0	0
210227102	2016	2102271022016	20	0	0	0	0	63	1	1	1	7	1	0	0
210236101	2016	2102361012016	16	0	0	0	0	65	1	0	0	7	1	0	1
210244101	2016	2102441012016	20	0	0	0	0	61	0	1	1	0	0	0	0
210244102	2016	2102441022016	10	1	0	2	0	61	1	1	1	0	0	1	0
210248101	2016	2102481012016	21	1	0	0	0	64	0	0	0	7	0	0	0
210250101	2016	2102501012016	23	0	0	0	0	71	1	0	1	0	0	0	0
210261101	2016	2102611012016	22	0	0	0	0	79	1	0	1	14	1	1	0
210261102	2016	2102611022016	7	0	0	0	0	79	0	1	1	2	0	0	0
210269101	2016	2102691012016	17	1	0	2	0	77	0	1	0	0	1	1	0
210271101	2016	2102711012016	20	0	0	0	0	82	1	1	0	7	1	0	0
210272101	2016	2102721012016	22	0	0	0	0	80	0	1	0	7	1	0	0
210278102	2016	2102781022016	21	0	0	0	0	75	1	0	1	7	0	1	0
210278103	2016	2102781032016	21	0	0	0	0	75	0	0	1	5	0	0	0
210285101	2016	2102851012016	22	1	0	2	0	68	0	0	0	0	0	0	0
210287101	2016	2102871012016	21	0	0	0	0	79	1	0	0	0	0	0	0
210295101	2016	2102951012016	21	0	0	0	0	83	1	1	1	0	1	0	1
210295102	2016	2102951022016	21	1	0	1	0	80	0	1	1	0	1	1	0
210297102	2016	2102971022016	20	1	0	1	0	62	0	0	0	0	0	0	0
210298102	2016	2102981022016	20	1	0	2	0	76	0	0	0	0	1	1	0
210313101	2016	2103131012016	22	1	0	0	0	71	0	1	1	1	0	0	0
210313102	2016	2103131022016	20	0	0	0	0	80	1	1	1	5	1	0	0
210315101	2016	2103151012016	11	1	0	2	0	85	0	0	0	4	0	0	0
210317101	2016	2103171012016	22	1	0	2	0	72	1	1	1	7	1	1	0
210317102	2016	2103171022016	21	1	0	2	0	70	0	1	1	5	1	0	0
210323101	2016	2103231012016	16	0	0	0	0	75	0	0	0	0	1	0	0
210325431	2016	2103254312016	21	1	0	2	0	64	1	0	1	6	0	0	0
210331101	2016	2103311012016	23	1	0	1	0	71	0	0	1	3	1	0	0
210331102	2016	2103311022016	19	1	0	0	0	72	1	1	1	7	1	0	0
210333101	2016	2103331012016	18	0	0	0	0	84	0	0	1	2	0	1	0
210333431	2016	2103334312016	20	0	0	0	0	85	1	1	1	5	1	1	1
210335101	2016	2103351012016	19	1	0	0	0	79	0	0	0	5	1	0	0
210339101	2016	2103391012016	18	1	0	0	0	68	0	0	1	3	0	0	0
210339431	2016	2103394312016	24	1	0	0	0	74	1	0	1	7	0	0	1
210341101	2016	2103411012016	19	1	0	0	0	76	1	1	0	4	0	0	0
210342101	2016	2103421012016	18	0	0	0	0	74	0	0	1	2	0	0	0
210342102	2016	2103421022016	23	0	0	0	0	74	1	1	1	9	1	0	0
210345101	2016	2103451012016	20	1	0	2	0	84	1	1	0	0	0	1	0
210353101	2016	2103531012016	19	0	0	0	0	68	1	1	1	0	1	0	0
210353102	2016	2103531022016	21	0	0	0	0	68	0	1	1	7	1	0	0
210366101	2016	2103661012016	23	0	0	0	0	62	0	0	1	2	0	0	0
210366102	2016	2103661022016	24	0	0	0	0	62	1	0	1	0	0	0	0
210379101	2016	2103791012016	20	0	0	0	0	89	1	1	1	7	1	0	0
210381101	2016	2103811012016	23	0	0	0	0	64	0	1	0	7	0	0	0
210388101	2016	2103881012016	21	0	0	0	0	62	1	0	1	7	1	0	0
210397102	2016	2103971022016	16	0	0	0	0	62	1	1	0	0	0	0	0
210399102	2016	2103991022016	17	0	0	0	0	74	0	0	0	2	1	0	0
210402101	2016	2104021012016	23	0	0	0	0	66	1	0	1	7	0	1	1
210415101	2016	2104151012016	19	0	0	0	0	68	1	1	1	7	1	1	1
210415102	2016	2104151022016	22	0	0	0	0	64	0	1	1	7	1	0	0
210416101	2016	2104161012016	12	1	0	2	0	74	0	0	1	7	0	0	0
210418101	2016	2104181012016	18	1	0	1	0	68	0	0	0	7	0	0	0
210419101	2016	2104191012016	14	0	0	0	0	76	0	1	1	7	1	0	0
210421101	2016	2104211012016	22	0	0	0	0	64	0	0	1	0	1	0	0
210422101	2016	2104221012016	22	0	0	0	0	64	1	0	1	0	1	0	0
210422102	2016	2104221022016	20	1	0	0	0	64	0	1	1	0	1	0	0
210423101	2016	2104231012016	21	0	0	0	0	69	0	1	1	7	1	0	0
210423102	2016	2104231022016	24	1	0	1	0	68	1	1	1	0	1	1	0
210424101	2016	2104241012016	16	0	0	0	0	77	1	0	1	0	1	1	1
210424102	2016	2104241022016	17	1	0	2	0	69	0	0	1	7	1	0	0
210426101	2016	2104261012016	16	1	0	2	0	66	1	0	1	7	0	1	0
210426102	2016	2104261022016	16	0	0	0	0	65	0	0	1	0	1	0	0
210427102	2016	2104271022016	13	0	0	0	0	65	1	1	1	5	1	1	1
210431101	2016	2104311012016	22	0	0	0	0	64	1	0	1	0	1	1	1
210433102	2016	2104331022016	22	1	0	2	0	65	1	1	1	0	1	1	1
210439101	2016	2104391012016	21	0	0	0	0	94	0	0	0	0	0	0	0
210442101	2016	2104421012016	9	1	0	2	0	63	0	0	0	0	0	0	0
210451102	2016	2104511022016	24	1	0	2	0	65	1	1	1	0	1	0	0
210453102	2016	2104531022016	15	1	0	2	0	91	1	1	1	0	1	0	0
210453103	2016	2104531032016	12	1	0	2	0	81	0	1	1	0	0	0	0
210454101	2016	2104541012016	22	0	0	0	0	62	0	0	0	7	1	0	0
210456101	2016	2104561012016	23	0	0	0	0	70	0	1	1	0	1	0	1
210456102	2016	2104561022016	24	0	0	0	0	75	1	1	1	7	0	1	1
210457101	2016	2104571012016	14	1	0	2	0	72	0	0	0	0	1	1	0
210458101	2016	2104581012016	18	0	0	0	0	62	0	1	1	4	0	0	0
210458102	2016	2104581022016	24	1	0	2	0	62	1	0	1	0	0	0	0
210459101	2016	2104591012016	17	1	0	1	0	67	0	1	1	0	1	0	0
210459102	2016	2104591022016	11	0	0	0	0	66	1	1	1	0	0	1	1
210461102	2016	2104611022016	23	0	0	0	0	60	1	1	1	0	1	1	0
210462101	2016	2104621012016	20	0	0	0	0	64	0	1	1	7	1	0	0
210462102	2016	2104621022016	24	0	0	0	0	65	1	1	1	0	1	0	0
210463101	2016	2104631012016	14	0	0	0	0	68	0	0	0	0	0	0	0
210470101	2016	2104701012016	20	0	0	0	0	81	1	1	1	14	0	1	0
210470102	2016	2104701022016	12	0	0	0	0	78	0	0	1	0	0	0	0
210473104	2016	2104731042016	13	0	0	0	0	76	0	0	0	7	0	0	0
210478101	2016	2104781012016	14	0	0	0	0	63	1	0	1	7	0	1	0
210478102	2016	2104781022016	15	1	0	2	0	62	0	0	1	7	0	0	0
210478103	2016	2104781032016	16	0	0	0	0	80	0	0	0	7	0	0	0
210481101	2016	2104811012016	17	0	0	0	0	83	1	1	0	7	1	1	0
210485102	2016	2104851022016	17	1	0	2	0	72	1	1	1	7	1	0	0
210491101	2016	2104911012016	15	0	0	0	0	63	1	1	1	2	1	1	0
210494101	2016	2104941012016	20	0	0	0	0	81	1	1	0	7	1	1	1
210495101	2016	2104951012016	16	1	0	0	0	81	0	0	0	0	0	0	0
210500101	2016	2105001012016	17	0	0	0	0	74	0	0	1	7	0	0	0
210515101	2016	2105151012016	18	0	0	0	0	71	1	0	0	7	1	1	1
210538102	2016	2105381022016	21	1	0	1	0	60	1	0	1	0	1	1	0
210539101	2016	2105391012016	21	0	0	0	0	60	1	1	0	7	0	1	0
210540101	2016	2105401012016	21	0	0	0	0	80	0	1	0	7	0	0	0
210545102	2016	2105451022016	17	1	0	2	0	77	0	0	0	0	0	0	0
210554101	2016	2105541012016	24	0	0	0	0	79	1	1	0	7	1	1	0
210574101	2016	2105741012016	16	0	0	0	0	62	0	0	0	5	0	0	0
210592101	2016	2105921012016	16	0	0	0	0	74	0	0	0	7	1	0	0
210596102	2016	2105961022016	21	0	0	0	0	65	1	1	1	5	1	1	0
210597102	2016	2105971022016	22	1	0	2	0	60	1	1	0	0	0	0	1
210600101	2016	2106001012016	20	0	0	0	0	66	1	1	1	7	1	0	0
210600102	2016	2106001022016	17	1	0	1	0	66	0	0	1	0	0	1	0
210604101	2016	2106041012016	16	1	0	1	0	73	1	1	0	7	1	0	0
210609101	2016	2106091012016	22	0	0	0	0	62	0	1	1	7	1	1	0
210609102	2016	2106091022016	17	1	0	2	0	66	1	0	1	7	0	1	0
210612101	2016	2106121012016	19	0	0	0	0	63	1	0	1	0	1	1	1
210612102	2016	2106121022016	12	1	0	0	0	61	0	0	1	7	0	1	0
210614102	2016	2106141022016	22	1	0	1	0	68	0	1	1	0	1	1	0
210617102	2016	2106171022016	20	0	0	0	0	67	1	0	1	2	0	1	1
210618101	2016	2106181012016	18	1	0	2	0	76	1	1	1	0	1	0	0
210618104	2016	2106181042016	24	0	0	0	0	70	0	1	1	7	1	0	0
210619101	2016	2106191012016	22	0	0	0	0	63	1	1	1	3	1	1	0
210619102	2016	2106191022016	17	1	0	0	0	60	0	0	1	7	1	0	0
210628101	2016	2106281012016	12	0	0	0	0	65	1	1	1	0	0	0	0
210629101	2016	2106291012016	14	0	0	0	0	68	1	0	1	7	0	1	0
210629102	2016	2106291022016	20	1	0	0	0	66	0	1	1	0	1	1	0
210633101	2016	2106331012016	20	0	0	0	0	72	0	1	0	0	0	0	0
210634101	2016	2106341012016	13	1	0	0	0	66	0	1	1	0	1	0	0
210634102	2016	2106341022016	20	0	0	0	0	65	1	1	1	0	1	1	1
210635101	2016	2106351012016	19	1	0	2	0	62	0	0	1	0	0	0	0
210635102	2016	2106351022016	19	0	0	0	0	67	1	0	1	0	1	0	1
210636102	2016	2106361022016	13	0	0	0	0	68	0	0	0	0	1	0	0
210637101	2016	2106371012016	18	0	0	0	0	73	0	1	0	0	1	0	0
210639102	2016	2106391022016	21	1	0	2	0	62	1	1	1	0	1	0	0
210647101	2016	2106471012016	18	1	0	2	0	67	1	1	1	0	0	0	0
210647105	2016	2106471052016	20	0	0	0	0	67	0	1	1	0	0	0	0
210650101	2016	2106501012016	24	0	0	0	0	63	0	0	1	7	1	0	0
210650102	2016	2106501022016	20	0	0	0	0	63	1	0	1	0	1	0	0
210653101	2016	2106531012016	23	0	0	0	0	76	1	1	1	7	1	1	1
210655102	2016	2106551022016	13	0	0	0	0	68	0	1	0	0	0	0	0
210657101	2016	2106571012016	24	1	0	2	0	67	1	1	1	0	1	1	1
210657102	2016	2106571022016	21	0	0	0	0	64	0	1	1	0	0	0	0
210660101	2016	2106601012016	19	1	0	2	0	61	0	1	1	0	0	0	0
210660102	2016	2106601022016	21	0	0	0	0	65	1	0	1	0	1	0	1
210663101	2016	2106631012016	20	1	0	2	0	65	1	1	1	7	1	1	0
210663102	2016	2106631022016	19	1	0	2	0	64	0	0	1	7	1	0	0
210669101	2016	2106691012016	15	0	0	0	0	73	0	1	0	0	0	1	0
210674101	2016	2106741012016	23	0	0	0	0	71	1	1	1	7	1	0	1
210726101	2016	2107261012016	23	1	0	2	0	66	0	1	1	7	1	0	0
210726102	2016	2107261022016	24	0	0	0	0	63	1	1	1	0	1	1	0
210731101	2016	2107311012016	16	1	0	0	0	79	0	1	0	3	0	1	1
210733102	2016	2107331022016	11	0	0	0	0	69	0	1	0	2	0	0	0
210738101	2016	2107381012016	20	1	0	2	0	74	1	0	1	0	1	0	0
210741103	2016	2107411032016	18	0	0	0	0	77	0	1	0	0	0	0	0
210743101	2016	2107431012016	17	0	0	0	0	62	1	0	1	0	1	1	0
210743102	2016	2107431022016	16	1	0	2	0	62	0	0	1	0	0	0	0
210744103	2016	2107441032016	19	0	0	0	0	78	1	1	1	5	1	0	0
210744105	2016	2107441052016	8	1	0	0	0	76	0	1	1	0	0	0	0
210750101	2016	2107501012016	15	1	0	0	0	62	1	0	0	7	1	1	1
210751105	2016	2107511052016	22	1	0	0	0	79	0	1	1	0	0	0	0
210752101	2016	2107521012016	24	1	0	2	0	78	1	1	1	0	1	0	1
210753103	2016	2107531032016	14	0	0	0	0	67	0	0	1	7	0	0	0
210760101	2016	2107601012016	24	1	0	2	0	76	1	1	1	0	1	1	1
210760102	2016	2107601022016	23	0	0	0	0	69	0	1	1	0	1	0	0
210762101	2016	2107621012016	14	1	0	1	0	62	0	1	1	7	1	0	0
210762102	2016	2107621022016	24	1	0	2	0	63	1	1	1	0	1	1	0
210763102	2016	2107631022016	23	0	0	0	0	66	0	1	1	0	1	0	0
210766101	2016	2107661012016	18	0	0	0	0	81	1	0	1	7	0	1	1
210770101	2016	2107701012016	12	0	0	0	0	69	0	0	1	7	0	0	0
210770102	2016	2107701022016	14	1	0	0	0	68	1	0	1	0	0	1	0
210775101	2016	2107751012016	17	1	0	2	0	70	1	1	1	0	1	0	0
210777101	2016	2107771012016	17	1	0	1	0	72	1	1	1	0	1	0	0
210777102	2016	2107771022016	14	1	0	1	0	67	0	1	1	7	0	0	0
210779101	2016	2107791012016	23	1	0	2	0	63	0	1	1	7	1	0	0
210779102	2016	2107791022016	16	0	0	0	0	66	1	0	1	0	1	1	1
210787101	2016	2107871012016	17	1	0	2	0	62	0	1	1	7	1	0	0
210787102	2016	2107871022016	24	0	0	0	0	64	1	0	1	7	1	1	1
210790101	2016	2107901012016	23	1	0	2	0	81	1	1	1	7	1	1	1
210790102	2016	2107901022016	24	1	0	2	0	83	0	1	1	7	0	0	0
210794101	2016	2107941012016	16	1	0	1	0	60	0	0	1	7	0	0	0
210795101	2016	2107951012016	17	0	0	0	0	71	0	1	1	7	0	0	0
210800431	2016	2108004312016	18	1	0	1	0	64	1	0	1	7	1	0	0
210800432	2016	2108004322016	14	0	0	0	0	62	0	0	1	2	0	0	0
210809101	2016	2108091012016	9	1	0	0	0	64	0	0	0	0	0	0	0
210818101	2016	2108181012016	22	0	0	0	0	78	0	1	0	1	0	0	0
210821101	2016	2108211012016	18	0	0	0	0	80	0	0	0	0	0	0	0
210829101	2016	2108291012016	19	0	0	0	0	67	1	1	1	0	0	0	0
210829102	2016	2108291022016	17	1	0	0	0	61	0	0	1	0	0	0	0
210835104	2016	2108351042016	17	1	0	2	0	65	0	1	0	0	0	0	0
210838102	2016	2108381022016	23	0	0	0	0	87	1	1	0	2	1	0	0
210839101	2016	2108391012016	14	0	0	0	0	70	1	0	0	7	1	0	0
210840104	2016	2108401042016	20	1	0	1	0	65	0	1	0	7	1	0	0
210845101	2016	2108451012016	24	0	0	0	0	75	1	0	1	14	0	0	0
210846102	2016	2108461022016	21	1	0	2	0	75	1	1	1	7	1	1	0
210851101	2016	2108511012016	15	0	0	0	0	69	1	0	1	0	0	1	0
210851102	2016	2108511022016	10	0	0	0	0	65	0	0	1	0	0	0	0
210854101	2016	2108541012016	17	0	0	0	0	62	0	0	0	0	1	0	0
210855101	2016	2108551012016	22	1	0	2	0	60	1	1	1	0	1	1	1
210855102	2016	2108551022016	23	0	0	0	0	62	0	1	1	0	1	0	0
210860101	2016	2108601012016	21	0	0	0	0	67	0	1	1	7	1	1	0
210862101	2016	2108621012016	18	0	0	0	0	61	0	1	1	7	1	0	0
210862102	2016	2108621022016	21	1	0	1	0	61	1	1	1	0	1	1	0
210866101	2016	2108661012016	24	0	0	0	0	68	1	0	1	0	1	0	1
210866102	2016	2108661022016	19	0	0	0	0	68	0	1	1	4	0	0	0
210885102	2016	2108851022016	14	0	0	0	0	68	0	0	0	7	1	0	0
210886101	2016	2108861012016	24	0	0	0	0	65	1	1	1	7	1	1	0
210889101	2016	2108891012016	18	0	0	0	0	65	1	1	1	0	0	1	0
210889102	2016	2108891022016	17	0	0	0	0	64	0	1	1	5	1	1	0
210890101	2016	2108901012016	24	0	0	0	0	66	1	1	1	7	0	0	0
210903101	2016	2109031012016	13	0	0	0	0	61	0	1	1	0	0	1	0
210905102	2016	2109051022016	21	0	0	0	0	63	0	1	1	0	1	0	0
210906104	2016	2109061042016	20	0	0	0	0	80	0	0	0	7	0	0	0
210909101	2016	2109091012016	20	1	0	2	0	74	1	0	1	0	1	0	1
210909102	2016	2109091022016	24	0	0	0	0	71	0	1	1	0	1	0	0
210912102	2016	2109121022016	19	0	0	0	0	61	1	1	0	0	1	0	0
210914101	2016	2109141012016	21	1	0	1	0	74	0	1	1	7	1	1	0
210915101	2016	2109151012016	22	0	0	0	0	80	1	0	0	0	0	0	0
210916101	2016	2109161012016	23	0	0	0	0	61	1	0	1	0	1	1	0
210918102	2016	2109181022016	18	1	0	1	0	78	1	1	1	0	0	0	1
210918103	2016	2109181032016	22	0	0	0	0	68	0	1	1	7	1	0	0
210919102	2016	2109191022016	16	1	0	0	0	74	1	0	1	0	0	0	1
210923102	2016	2109231022016	22	1	0	0	0	64	1	0	1	0	1	1	1
210923103	2016	2109231032016	17	0	0	0	0	65	0	1	1	0	1	0	0
210930101	2016	2109301012016	18	1	0	1	0	60	0	1	1	0	1	1	0
210930102	2016	2109301022016	22	1	0	2	0	63	1	1	1	0	0	1	1
210934101	2016	2109341012016	24	1	0	2	0	66	1	1	1	0	1	0	1
210934102	2016	2109341022016	20	0	0	0	0	66	0	1	1	0	0	0	0
210939101	2016	2109391012016	24	0	0	0	0	67	1	1	1	0	1	1	0
210939102	2016	2109391022016	8	0	0	0	0	63	0	1	1	0	0	1	0
210941102	2016	2109411022016	15	1	0	1	0	60	0	1	1	0	1	0	0
210942102	2016	2109421022016	24	0	0	0	0	75	1	0	1	7	1	0	0
210943101	2016	2109431012016	17	1	0	0	0	69	1	1	1	7	1	0	0
210943102	2016	2109431022016	12	0	0	0	0	67	0	1	1	0	0	1	0
210944101	2016	2109441012016	21	1	0	2	0	77	0	1	1	5	0	1	0
210944102	2016	2109441022016	16	0	0	0	0	82	1	0	1	7	1	0	0
210946103	2016	2109461032016	12	0	0	0	0	63	1	0	1	0	1	1	0
210949102	2016	2109491022016	18	0	0	0	0	60	0	0	1	2	0	0	0
210956102	2016	2109561022016	13	1	0	2	0	65	0	1	1	7	0	0	0
210960102	2016	2109601022016	20	1	0	2	0	82	0	0	0	0	0	1	0
210964101	2016	2109641012016	22	0	0	0	0	62	0	1	1	0	1	0	0
210964102	2016	2109641022016	18	1	0	2	0	63	1	1	1	7	0	0	0
210966104	2016	2109661042016	20	0	0	0	0	61	1	1	0	7	0	0	0
210970101	2016	2109701012016	19	0	0	0	0	81	0	0	0	7	0	0	0
210970102	2016	2109701022016	14	1	0	1	0	63	0	0	0	0	1	0	0
210971102	2016	2109711022016	20	1	0	2	0	79	0	1	0	7	0	0	0
210974101	2016	2109741012016	22	1	0	2	0	76	1	0	1	7	0	1	1
210974102	2016	2109741022016	13	1	0	2	0	72	0	0	1	7	0	0	0
210994101	2016	2109941012016	21	0	0	0	0	91	1	1	1	7	1	0	0
210998101	2016	2109981012016	22	0	0	0	0	68	0	1	0	0	1	0	0
211009101	2016	2110091012016	15	0	0	0	0	60	0	0	1	0	0	0	0
211009102	2016	2110091022016	24	0	0	0	0	62	1	1	1	5	1	0	1
211025101	2016	2110251012016	24	0	0	0	0	61	1	0	0	0	1	0	0
211026101	2016	2110261012016	18	1	0	0	0	67	0	0	1	0	1	0	0
211026102	2016	2110261022016	19	0	0	0	0	68	1	0	1	0	0	1	0
211031103	2016	2110311032016	19	0	0	0	0	60	0	1	1	0	1	0	0
211033102	2016	2110331022016	22	0	0	0	0	61	0	0	1	0	1	0	0
211035103	2016	2110351032016	20	0	0	0	0	62	0	0	1	0	1	0	0
211041101	2016	2110411012016	14	0	0	0	0	79	1	0	0	0	0	0	0
211042101	2016	2110421012016	17	1	0	1	0	81	1	1	1	0	0	1	1
211042102	2016	2110421022016	20	0	0	0	0	81	0	1	1	0	0	0	0
211043101	2016	2110431012016	15	0	0	0	0	61	0	0	1	0	0	0	0
211051103	2016	2110511032016	17	0	0	0	0	61	0	0	0	0	1	0	0
211052101	2016	2110521012016	12	1	0	0	0	63	1	0	0	0	0	0	0
211056102	2016	2110561022016	24	0	0	0	0	61	1	1	1	0	1	0	0
211059104	2016	2110591042016	22	1	0	2	0	81	1	1	0	0	1	1	1
211060103	2016	2110601032016	19	1	0	1	0	71	0	1	0	7	1	0	0
211062101	2016	2110621012016	19	0	0	0	0	72	0	0	1	0	0	0	0
211063101	2016	2110631012016	16	1	0	1	0	70	1	1	1	0	1	0	1
211063102	2016	2110631022016	21	1	0	1	0	70	0	1	1	7	1	0	0
211064101	2016	2110641012016	20	1	0	0	0	63	1	0	1	0	1	1	0
211064102	2016	2110641022016	21	1	0	1	0	63	0	1	1	2	1	0	0
211065101	2016	2110651012016	21	1	0	2	0	71	0	0	1	0	0	0	0
211065102	2016	2110651022016	22	0	0	0	0	76	1	0	1	0	1	0	0
211068101	2016	2110681012016	23	0	0	0	0	70	0	1	1	0	1	0	0
211068102	2016	2110681022016	22	1	0	1	0	73	1	1	1	7	1	0	0
211069101	2016	2110691012016	22	1	0	2	0	83	1	0	0	7	1	0	1
211070101	2016	2110701012016	19	0	0	0	0	70	0	0	1	0	0	0	0
211070102	2016	2110701022016	20	0	0	0	0	67	1	0	1	0	0	0	0
211071101	2016	2110711012016	22	1	0	2	0	78	1	1	1	7	1	0	1
211071102	2016	2110711022016	19	1	0	2	0	74	0	0	1	0	0	0	0
211076102	2016	2110761022016	22	1	0	2	0	61	1	0	1	0	1	1	0
211078102	2016	2110781022016	24	1	0	1	0	70	0	1	1	0	1	0	0
211080103	2016	2110801032016	23	1	0	1	0	72	0	1	0	7	1	0	0
211090101	2016	2110901012016	19	1	0	1	0	65	0	1	0	7	0	0	0
211093102	2016	2110931022016	19	0	0	0	0	81	1	1	0	3	1	0	0
211095102	2016	2110951022016	24	0	0	0	0	65	1	1	1	7	1	0	0
211097104	2016	2110971042016	16	0	0	0	0	71	0	0	0	0	0	0	0
211106102	2016	2111061022016	22	0	0	0	0	79	1	1	1	7	1	0	1
211109101	2016	2111091012016	21	1	0	2	0	62	1	0	1	7	0	0	0
211122102	2016	2111221022016	11	0	0	0	0	85	1	1	1	0	0	0	0
211128101	2016	2111281012016	16	1	0	1	0	64	0	0	0	7	0	0	1
211149101	2016	2111491012016	19	1	0	2	0	74	0	1	1	7	1	0	0
211149102	2016	2111491022016	20	1	0	2	0	75	1	1	1	7	1	0	0
211158102	2016	2111581022016	16	1	0	2	0	62	1	0	1	7	0	0	0
211158103	2016	2111581032016	19	1	0	1	0	62	0	0	1	7	0	0	0
211161101	2016	2111611012016	23	1	0	2	0	75	0	1	0	14	1	1	0
211171102	2016	2111711022016	21	0	0	0	0	69	0	0	0	0	1	0	0
211183101	2016	2111831012016	12	1	0	1	0	63	0	1	0	7	0	0	0
211186101	2016	2111861012016	17	1	0	2	0	67	0	0	0	0	0	0	0
211191101	2016	2111911012016	21	0	0	0	0	68	0	0	1	0	1	0	0
211191102	2016	2111911022016	19	1	0	2	0	65	1	0	1	7	1	0	0
211193101	2016	2111931012016	22	1	0	2	0	65	0	0	1	0	0	0	0
211193102	2016	2111931022016	24	0	0	0	0	65	1	0	1	0	1	1	1
211206102	2016	2112061022016	23	0	0	0	0	76	0	0	0	0	1	0	0
211210102	2016	2112101022016	20	0	0	0	0	62	1	1	1	0	1	1	1
211217101	2016	2112171012016	21	1	0	1	0	68	1	1	1	7	1	1	0
211217102	2016	2112171022016	22	1	0	1	0	66	0	0	1	7	0	1	0
211224103	2016	2112241032016	23	1	0	2	0	60	1	1	1	5	1	0	1
211233101	2016	2112331012016	17	0	0	0	0	62	0	1	1	7	1	0	1
211234101	2016	2112341012016	19	0	0	0	0	61	0	1	1	0	0	0	1
211236101	2016	2112361012016	22	0	0	0	0	61	0	0	1	7	0	0	0
211237103	2016	2112371032016	20	0	0	0	0	63	0	0	1	3	0	0	0
211243102	2016	2112431022016	18	0	0	0	0	75	0	0	1	7	0	1	0
211244102	2016	2112441022016	20	0	0	0	0	75	1	1	0	7	0	0	0
211247102	2016	2112471022016	18	1	0	1	0	63	1	0	1	3	0	1	0
211260102	2016	2112601022016	17	0	0	0	0	64	0	1	0	7	1	0	0
211267102	2016	2112671022016	21	0	0	0	0	71	1	0	1	7	0	1	0
211272101	2016	2112721012016	22	0	0	0	0	81	0	1	0	2	0	0	0
211275101	2016	2112751012016	10	0	0	0	0	77	0	0	0	0	0	0	0
211281101	2016	2112811012016	22	0	0	0	0	68	1	1	1	0	0	0	0
211287101	2016	2112871012016	17	0	0	0	0	83	1	1	0	3	0	0	0
211292102	2016	2112921022016	19	0	0	0	0	61	1	0	1	0	0	1	1
211293101	2016	2112931012016	21	1	0	2	0	67	0	0	1	7	0	0	0
211296101	2016	2112961012016	18	1	0	2	0	60	1	1	1	7	0	1	1
211298432	2016	2112984322016	10	1	0	1	0	64	0	0	0	7	0	0	0
211301102	2016	2113011022016	21	1	0	2	0	66	1	0	1	7	0	0	0
211310102	2016	2113101022016	15	0	0	0	0	94	0	0	0	7	0	0	0
211312101	2016	2113121012016	18	0	0	0	0	71	1	1	1	7	0	0	1
211312102	2016	2113121022016	13	0	0	0	0	71	0	0	1	7	0	1	0
211315101	2016	2113151012016	11	1	0	1	0	73	1	0	1	2	0	1	0
211316101	2016	2113161012016	24	0	0	0	0	75	1	0	1	7	0	0	1
211316102	2016	2113161022016	16	0	0	0	0	74	0	1	1	21	1	0	1
211317101	2016	2113171012016	22	0	0	0	0	80	1	1	0	7	1	1	1
211317431	2016	2113174312016	23	0	0	0	0	75	0	0	0	7	0	0	0
211321101	2016	2113211012016	22	0	0	0	0	81	1	1	0	7	0	0	0
211321102	2016	2113211022016	21	0	0	0	0	74	0	0	1	7	1	0	0
211324101	2016	2113241012016	20	1	0	2	0	69	0	1	1	7	1	0	0
211324102	2016	2113241022016	18	1	0	1	0	72	1	1	1	7	0	0	0
211326101	2016	2113261012016	21	0	0	0	0	65	1	1	1	7	0	1	0
211326102	2016	2113261022016	19	1	0	1	0	61	0	0	1	0	0	0	1
211332101	2016	2113321012016	22	0	0	0	0	61	1	0	1	3	0	0	1
211343102	2016	2113431022016	10	0	0	0	0	95	0	0	1	0	1	0	0
211344102	2016	2113441022016	16	0	0	0	0	74	0	1	1	0	0	0	0
211345101	2016	2113451012016	23	1	0	0	0	63	1	0	1	0	1	0	1
211345103	2016	2113451032016	22	1	0	0	0	60	0	1	1	0	1	1	0
211353102	2016	2113531022016	24	0	0	0	0	78	1	0	0	7	0	0	0
211354104	2016	2113541042016	10	1	0	1	0	80	0	1	0	7	1	0	0
211356102	2016	2113561022016	14	0	0	0	0	64	0	0	1	0	1	1	0
211357101	2016	2113571012016	10	1	0	0	0	72	0	1	1	0	0	0	0
211358101	2016	2113581012016	23	0	0	0	0	70	1	1	1	7	1	1	0
211358102	2016	2113581022016	15	0	0	0	0	72	0	1	1	7	1	1	0
211359101	2016	2113591012016	18	0	0	0	0	70	1	1	1	7	1	1	0
211361101	2016	2113611012016	13	0	0	0	0	67	1	0	1	0	0	0	0
211361102	2016	2113611022016	17	1	0	2	0	68	0	0	1	0	0	1	0
211363101	2016	2113631012016	18	1	0	1	0	60	0	0	1	5	1	0	0
211363102	2016	2113631022016	18	0	0	0	0	62	1	0	1	7	1	0	0
211365102	2016	2113651022016	11	0	0	0	0	72	0	1	0	7	0	0	0
211366101	2016	2113661012016	21	0	0	0	0	70	0	0	1	0	0	0	0
211371105	2016	2113711052016	22	0	0	0	0	81	1	0	0	0	1	0	0
211372102	2016	2113721022016	16	1	0	2	0	61	0	1	1	0	0	1	0
211373101	2016	2113731012016	15	0	0	0	0	61	0	0	1	0	0	1	0
211374101	2016	2113741012016	8	1	0	1	0	67	0	0	1	0	0	1	0
211374102	2016	2113741022016	23	0	0	0	0	65	1	0	1	7	0	1	0
211375101	2016	2113751012016	22	1	0	2	0	73	1	1	1	0	1	1	1
211377101	2016	2113771012016	20	0	0	0	0	72	1	1	1	0	1	1	1
211377102	2016	2113771022016	16	1	0	2	0	72	0	1	1	0	0	0	0
211378103	2016	2113781032016	17	0	0	0	0	72	0	0	1	0	1	0	0
211383101	2016	2113831012016	24	1	0	2	0	60	1	1	1	7	1	1	1
211384102	2016	2113841022016	22	1	0	1	0	67	1	1	1	0	1	1	1
211384103	2016	2113841032016	24	0	0	0	0	65	0	1	1	0	1	0	0
211387101	2016	2113871012016	24	1	0	2	0	69	0	0	1	0	1	0	0
211387102	2016	2113871022016	22	0	0	0	0	67	1	0	1	0	0	1	1
211390101	2016	2113901012016	21	1	0	2	0	60	0	0	0	7	1	1	1
211392101	2016	2113921012016	19	0	0	0	0	66	1	1	1	0	1	1	1
211392102	2016	2113921022016	20	0	0	0	0	64	0	0	1	0	1	0	0
211398101	2016	2113981012016	17	1	0	2	0	76	1	1	0	7	0	1	0
211399102	2016	2113991022016	17	0	0	0	0	80	1	1	1	7	0	0	0
211399103	2016	2113991032016	18	0	0	0	0	78	0	0	1	0	0	0	0
211400102	2016	2114001022016	18	1	0	2	0	81	0	0	0	7	0	1	0
211408103	2016	2114081032016	24	0	0	0	0	80	1	1	1	7	1	0	1
211408104	2016	2114081042016	23	0	0	0	0	80	0	0	1	2	0	1	0
211409102	2016	2114091022016	15	1	0	1	0	76	1	0	1	7	0	1	1
211410104	2016	2114101042016	18	1	0	2	0	66	0	1	1	0	1	1	0
211416103	2016	2114161032016	16	1	0	1	0	72	1	1	1	7	1	1	0
211416104	2016	2114161042016	17	1	0	1	0	67	0	1	1	3	1	1	0
211417102	2016	2114171022016	18	1	0	2	0	69	1	0	1	7	0	1	0
211417103	2016	2114171032016	12	1	0	1	0	66	0	0	1	7	1	0	0
211420101	2016	2114201012016	16	1	0	1	0	62	0	1	0	0	1	0	0
211422102	2016	2114221022016	19	0	0	0	0	60	1	1	0	2	1	1	1
211423101	2016	2114231012016	20	0	0	0	0	63	1	1	1	7	1	1	0
211423102	2016	2114231022016	20	1	0	2	0	62	0	1	1	7	0	0	0
211424104	2016	2114241042016	23	1	0	2	0	66	0	1	1	7	1	1	0
211425103	2016	2114251032016	19	1	0	2	0	77	1	0	1	7	1	0	0
211426101	2016	2114261012016	19	0	0	0	0	61	0	0	1	0	0	0	0
211426102	2016	2114261022016	18	0	0	0	0	61	1	0	1	3	0	1	1
211430101	2016	2114301012016	19	1	0	2	0	63	1	1	1	0	0	1	1
211431101	2016	2114311012016	7	0	0	0	0	74	0	1	0	4	0	0	0
211432103	2016	2114321032016	20	0	0	0	0	70	0	0	0	0	1	1	0
211433101	2016	2114331012016	8	1	0	1	0	63	0	0	1	7	0	0	0
211433102	2016	2114331022016	17	1	0	1	0	65	1	0	1	7	0	0	0
211434101	2016	2114341012016	20	1	0	1	0	61	0	0	1	0	0	0	0
211436101	2016	2114361012016	20	1	0	1	0	80	1	0	1	7	1	1	1
211436102	2016	2114361022016	9	0	0	0	0	80	0	0	1	0	1	0	0
211438101	2016	2114381012016	19	1	0	1	0	66	1	1	1	0	0	1	1
211438102	2016	2114381022016	5	1	0	2	0	66	0	0	1	7	0	0	0
211443101	2016	2114431012016	13	1	0	1	0	60	0	0	1	7	1	0	0
211448101	2016	2114481012016	22	0	0	0	0	61	1	0	1	7	1	0	0
211448102	2016	2114481022016	15	0	0	0	0	62	0	1	1	7	1	0	0
211451105	2016	2114511052016	17	0	0	0	0	75	0	0	1	1	0	0	0
211453101	2016	2114531012016	19	1	0	1	0	62	1	0	1	0	1	1	1
211456104	2016	2114561042016	15	0	0	0	0	80	0	0	0	0	0	0	0
211461104	2016	2114611042016	17	0	0	0	0	75	0	1	0	0	0	0	0
211462104	2016	2114621042016	15	1	0	2	0	79	1	0	0	0	0	0	0
211465101	2016	2114651012016	18	1	0	2	0	69	1	1	1	0	0	0	0
211465102	2016	2114651022016	15	0	0	0	0	63	0	1	1	0	0	0	0
211467101	2016	2114671012016	15	0	0	0	0	67	1	0	1	0	0	0	0
211467102	2016	2114671022016	14	1	0	2	0	62	0	1	1	0	1	0	0
211468431	2016	2114684312016	15	0	0	0	0	66	0	1	0	0	0	1	0
211470103	2016	2114701032016	19	1	0	0	0	62	1	0	1	0	1	1	1
211473104	2016	2114731042016	14	1	0	2	0	63	1	1	1	0	0	0	0
211473105	2016	2114731052016	17	1	0	1	0	62	0	1	1	2	1	0	0
211477105	2016	2114771052016	18	1	0	2	0	60	0	1	1	0	0	0	0
211486101	2016	2114861012016	17	0	0	0	0	66	0	0	0	0	0	0	0
211488101	2016	2114881012016	19	1	0	1	0	60	0	0	1	2	1	0	0
211488102	2016	2114881022016	21	1	0	1	0	63	1	1	1	7	0	1	0
211492102	2016	2114921022016	14	1	0	1	0	74	1	0	0	0	0	1	0
211496105	2016	2114961052016	18	0	0	0	0	66	0	1	1	7	0	0	0
211498101	2016	2114981012016	20	1	0	0	0	65	1	1	1	0	1	0	0
211499105	2016	2114991052016	13	0	0	0	0	77	0	1	0	0	1	1	0
211503103	2016	2115031032016	22	1	0	1	0	63	1	1	1	7	1	1	1
211508101	2016	2115081012016	20	1	0	1	0	71	0	1	1	0	0	0	0
211508102	2016	2115081022016	21	0	0	0	0	76	1	1	1	0	1	1	0
211512101	2016	2115121012016	22	0	0	0	0	63	1	0	1	0	1	0	0
211513102	2016	2115131022016	12	0	0	0	0	75	0	0	1	0	0	1	0
211520101	2016	2115201012016	21	0	0	0	0	69	1	0	1	7	1	0	0
211520102	2016	2115201022016	21	0	0	0	0	62	0	0	1	3	0	0	0
211524101	2016	2115241012016	6	1	0	0	0	73	1	0	1	0	0	1	0
211524102	2016	2115241022016	16	0	0	0	0	71	0	0	1	0	0	0	0
211531101	2016	2115311012016	18	0	0	0	0	63	0	0	1	5	0	0	0
211532101	2016	2115321012016	19	1	0	2	0	67	0	1	1	7	1	0	0
211532102	2016	2115321022016	22	0	0	0	0	70	1	1	1	7	0	0	0
211533101	2016	2115331012016	10	0	0	0	0	68	0	0	1	7	0	0	0
211533102	2016	2115331022016	23	1	0	2	0	69	1	0	1	7	1	1	1
211537104	2016	2115371042016	19	0	0	0	0	61	1	1	1	3	0	1	0
211537105	2016	2115371052016	13	1	0	0	0	60	0	0	1	1	0	0	0
211540103	2016	2115401032016	19	1	0	0	0	70	0	1	1	7	0	0	0
211544101	2016	2115441012016	8	1	0	1	0	81	1	1	0	6	0	1	0
211545101	2016	2115451012016	15	0	0	0	0	64	1	0	0	7	0	0	1
211546101	2016	2115461012016	19	0	0	0	0	60	1	0	1	3	0	1	1
211547104	2016	2115471042016	9	0	0	0	0	61	1	0	1	7	0	0	0
211551101	2016	2115511012016	22	1	0	2	0	63	1	1	1	7	1	1	0
211551102	2016	2115511022016	23	1	0	1	0	63	0	0	1	7	0	0	0
211558101	2016	2115581012016	15	0	0	0	0	69	0	0	0	7	0	0	0
211563101	2016	2115631012016	22	0	0	0	0	66	1	1	1	3	1	0	1
211563102	2016	2115631022016	24	1	0	1	0	67	0	1	1	3	1	0	0
211564101	2016	2115641012016	15	1	0	0	0	62	0	0	1	7	0	0	0
211564102	2016	2115641022016	24	1	0	1	0	74	1	0	1	7	0	0	0
211582101	2016	2115821012016	22	0	0	0	0	71	0	1	1	7	1	0	0
211582102	2016	2115821022016	16	0	0	0	0	71	1	1	1	7	0	0	0
211595101	2016	2115951012016	18	1	0	1	0	88	0	1	0	0	1	1	0
211600101	2016	2116001012016	24	0	0	0	0	60	0	0	1	2	1	0	0
211601101	2016	2116011012016	23	1	0	1	0	64	0	1	1	0	1	0	0
211601104	2016	2116011042016	21	0	0	0	0	66	1	1	1	5	1	1	1
211603101	2016	2116031012016	22	1	0	2	0	67	1	1	1	7	1	0	1
211603102	2016	2116031022016	21	1	0	1	0	64	0	0	1	7	1	0	0
211604531	2016	2116045312016	21	0	0	0	0	65	1	1	0	0	0	1	0
211609101	2016	2116091012016	19	0	0	0	0	60	1	0	1	0	0	0	0
211614101	2016	2116141012016	21	0	0	0	0	64	1	1	1	0	1	1	0
211614102	2016	2116141022016	16	0	0	0	0	62	0	0	1	0	0	0	0
211616101	2016	2116161012016	20	0	0	0	0	69	1	1	1	7	1	1	0
211616102	2016	2116161022016	18	0	0	0	0	66	0	1	1	7	1	0	0
211617101	2016	2116171012016	19	0	0	0	0	81	1	1	0	7	0	0	0
211623102	2016	2116231022016	15	0	0	0	0	64	0	0	0	0	1	0	0
211630102	2016	2116301022016	16	0	0	0	0	72	0	0	1	7	0	0	0
211631101	2016	2116311012016	22	1	0	2	0	62	1	0	1	0	1	0	0
211635101	2016	2116351012016	21	0	0	0	0	60	0	0	1	5	1	0	0
211635102	2016	2116351022016	22	0	0	0	0	62	1	0	1	7	1	1	1
211640102	2016	2116401022016	23	0	0	0	0	61	1	1	1	7	1	0	0
211643101	2016	2116431012016	23	0	0	0	0	78	1	0	0	7	1	0	0
211648101	2016	2116481012016	23	1	0	1	0	60	0	1	1	7	1	0	0
211648102	2016	2116481022016	20	0	0	0	0	64	1	1	1	7	1	0	0
211651101	2016	2116511012016	21	0	0	0	0	69	0	0	1	7	1	0	0
211651102	2016	2116511022016	24	1	0	2	0	71	1	0	1	7	1	1	1
211652101	2016	2116521012016	22	0	0	0	0	67	1	1	1	7	1	1	0
211653101	2016	2116531012016	21	0	0	0	0	60	1	0	1	7	0	0	0
211654103	2016	2116541032016	24	0	0	0	0	69	1	0	1	7	1	0	0
211654104	2016	2116541042016	18	0	0	0	0	65	0	0	1	0	0	0	0
211657101	2016	2116571012016	22	1	0	2	0	81	0	0	0	7	1	0	0
211667101	2016	2116671012016	24	1	0	1	0	61	1	0	1	4	0	0	0
211671101	2016	2116711012016	22	0	0	0	0	62	0	1	1	0	1	0	0
211671102	2016	2116711022016	21	0	0	0	0	64	1	0	1	7	0	1	0
211672101	2016	2116721012016	19	1	0	2	0	74	0	1	1	7	0	0	0
211672102	2016	2116721022016	24	0	0	0	0	77	1	1	1	7	0	0	0
211673101	2016	2116731012016	23	0	0	0	0	79	1	1	1	7	1	0	0
211673102	2016	2116731022016	16	1	0	2	0	75	0	1	1	4	0	0	0
211676102	2016	2116761022016	24	1	0	2	0	82	0	0	0	0	0	0	0
211677101	2016	2116771012016	22	1	0	2	0	78	1	0	0	5	0	0	0
211697101	2016	2116971012016	19	0	0	0	0	76	0	0	1	0	1	0	0
211697102	2016	2116971022016	16	1	0	2	0	78	1	1	1	4	1	0	0
211699101	2016	2116991012016	20	1	0	1	0	81	1	1	1	0	1	0	0
211701101	2016	2117011012016	22	1	0	1	0	60	0	0	1	0	1	0	0
211705102	2016	2117051022016	23	1	0	0	0	70	0	1	1	6	0	0	0
211708101	2016	2117081012016	12	1	0	2	0	83	1	0	1	0	0	0	0
211708102	2016	2117081022016	14	1	0	1	0	76	0	0	1	2	0	0	0
211713101	2016	2117131012016	19	1	0	2	0	60	0	0	0	3	1	0	0
211714101	2016	2117141012016	21	1	0	2	0	79	1	0	1	14	1	0	1
211714102	2016	2117141022016	22	1	0	0	0	73	0	0	1	7	1	0	0
211719101	2016	2117191012016	19	1	0	1	0	67	0	0	1	7	1	0	0
211719102	2016	2117191022016	19	1	0	2	0	77	1	0	1	14	1	0	1
211720101	2016	2117201012016	16	0	0	0	0	65	1	1	0	0	0	1	0
211722101	2016	2117221012016	21	0	0	0	0	62	1	0	1	1	1	1	1
211727101	2016	2117271012016	20	0	0	0	0	60	1	0	1	5	1	0	0
211728101	2016	2117281012016	17	1	0	2	0	79	1	1	0	2	1	0	0
211730101	2016	2117301012016	20	1	0	2	0	62	0	1	0	3	1	0	0
211740101	2016	2117401012016	9	1	0	2	0	67	1	0	1	7	1	0	1
211748102	2016	2117481022016	14	1	0	2	0	70	0	0	1	0	0	0	0
211753101	2016	2117531012016	19	0	0	0	0	67	0	0	1	7	1	0	0
211753102	2016	2117531022016	18	0	0	0	0	68	1	0	1	7	1	0	0
211756101	2016	2117561012016	18	0	0	0	0	69	1	1	1	7	1	0	0
211765102	2016	2117651022016	15	1	0	0	0	66	0	0	1	4	0	0	0
211766101	2016	2117661012016	24	0	0	0	0	63	0	0	1	7	0	0	0
211769104	2016	2117691042016	20	1	0	2	0	73	1	0	1	1	1	1	1
211769105	2016	2117691052016	17	0	0	0	0	68	0	0	1	7	1	0	0
211775102	2016	2117751022016	17	1	0	1	0	61	1	1	0	0	1	0	0
211776101	2016	2117761012016	19	0	0	0	0	81	1	1	1	0	1	0	1
211777101	2016	2117771012016	12	0	0	0	0	69	0	0	1	0	0	1	0
211777102	2016	2117771022016	21	1	0	1	0	72	1	0	1	0	0	1	0
211780101	2016	2117801012016	17	1	0	2	0	80	1	1	1	7	1	0	1
211780102	2016	2117801022016	17	0	0	0	0	74	0	1	1	3	0	0	0
211781101	2016	2117811012016	18	0	0	0	0	68	1	0	0	7	0	1	0
211783101	2016	2117831012016	19	0	0	0	0	62	0	0	1	0	1	0	0
211783102	2016	2117831022016	22	1	0	0	0	62	1	0	1	0	0	0	0
211784101	2016	2117841012016	14	0	0	0	0	73	1	0	1	7	0	0	0
211784102	2016	2117841022016	18	1	0	2	0	72	0	1	1	7	1	0	0
211785104	2016	2117851042016	16	1	0	1	0	74	0	1	0	0	0	0	0
211786101	2016	2117861012016	11	1	0	2	0	64	0	1	1	7	0	0	0
211786102	2016	2117861022016	23	0	0	0	0	61	1	1	1	0	1	1	1
211790105	2016	2117901052016	21	0	0	0	0	86	1	1	0	0	1	1	1
211796102	2016	2117961022016	16	1	0	2	0	74	1	1	1	7	1	1	0
211801103	2016	2118011032016	24	1	0	2	0	63	0	1	1	0	1	0	0
211809431	2016	2118094312016	18	1	0	2	0	61	0	1	0	7	1	0	0
211813101	2016	2118131012016	24	0	0	0	0	68	0	1	1	7	1	0	0
211813102	2016	2118131022016	23	1	0	1	0	70	1	1	1	7	1	0	0
211814105	2016	2118141052016	19	0	0	0	0	63	0	0	1	0	1	0	0
211824101	2016	2118241012016	23	1	0	1	0	61	1	0	1	0	1	1	0
211828101	2016	2118281012016	22	0	0	0	0	60	1	0	0	0	0	1	0
211829101	2016	2118291012016	20	1	0	2	0	62	0	0	0	7	1	1	0
211831101	2016	2118311012016	15	1	0	0	0	60	1	0	1	7	0	0	0
211831102	2016	2118311022016	17	0	0	0	0	60	0	0	1	2	0	0	0
211833101	2016	2118331012016	19	0	0	0	0	63	1	0	1	7	0	0	0
211833102	2016	2118331022016	12	1	0	0	0	61	0	0	1	0	0	0	0
211837102	2016	2118371022016	20	0	0	0	0	67	1	0	1	0	0	1	0
211837103	2016	2118371032016	20	1	0	2	0	66	0	0	1	0	0	0	0
211845101	2016	2118451012016	16	1	0	2	0	69	0	0	1	0	0	0	0
211845102	2016	2118451022016	19	0	0	0	0	69	1	0	1	3	0	0	0
211850101	2016	2118501012016	24	0	0	0	0	69	0	0	1	0	0	0	0
211850102	2016	2118501022016	22	1	0	2	0	69	1	1	1	7	0	1	0
211867101	2016	2118671012016	21	0	0	0	0	74	1	0	1	0	0	0	0
211867102	2016	2118671022016	19	0	0	0	0	76	0	0	1	7	1	0	0
211876102	2016	2118761022016	20	0	0	0	0	85	0	1	0	2	0	0	0
211884101	2016	2118841012016	19	1	0	2	0	71	0	0	0	0	0	0	0
211885101	2016	2118851012016	16	1	0	1	0	67	1	0	1	7	0	1	0
211885102	2016	2118851022016	21	1	0	2	0	63	0	1	1	0	1	0	0
211886101	2016	2118861012016	24	0	0	0	0	64	0	1	0	0	1	0	0
211887101	2016	2118871012016	20	1	0	2	0	62	0	1	1	0	0	0	0
211894102	2016	2118941022016	14	0	0	0	0	66	1	1	1	2	1	1	1
211895101	2016	2118951012016	23	0	0	0	0	78	1	1	1	7	1	1	0
211895102	2016	2118951022016	23	1	0	1	0	76	0	0	1	0	1	1	0
211900101	2016	2119001012016	24	1	0	2	0	67	1	1	0	0	1	1	1
211900102	2016	2119001022016	19	0	0	0	0	64	1	1	1	0	0	1	0
211902101	2016	2119021012016	18	1	0	2	0	60	1	0	1	0	0	1	1
211903101	2016	2119031012016	24	0	0	0	0	82	1	0	1	0	0	1	0
211903102	2016	2119031022016	13	1	0	1	0	78	0	0	1	0	1	0	0
211907101	2016	2119071012016	22	1	0	2	0	70	1	0	1	0	1	1	1
211907102	2016	2119071022016	15	1	0	1	0	65	0	1	1	0	0	0	0
211910101	2016	2119101012016	14	0	0	0	0	61	0	1	1	0	0	0	0
211910102	2016	2119101022016	19	1	0	1	0	62	1	0	1	0	1	1	1
211912101	2016	2119121012016	14	0	0	0	0	62	1	1	1	0	1	1	0
211916103	2016	2119161032016	22	0	0	0	0	64	1	0	1	0	1	1	1
211917103	2016	2119171032016	21	0	0	0	0	66	1	0	1	2	0	1	0
211923101	2016	2119231012016	17	0	0	0	0	70	1	1	1	7	1	0	0
211923102	2016	2119231022016	21	0	0	0	0	68	0	1	1	7	1	1	0
211924101	2016	2119241012016	17	0	0	0	0	61	0	0	1	0	1	1	0
211924102	2016	2119241022016	22	1	0	2	0	60	1	1	1	7	0	0	0
211927102	2016	2119271022016	11	0	0	0	0	68	0	1	1	0	0	0	0
211929101	2016	2119291012016	17	0	0	0	0	70	1	0	1	0	1	0	1
211937103	2016	2119371032016	23	1	0	2	0	62	1	0	1	7	1	0	1
211939101	2016	2119391012016	19	1	0	1	0	76	1	1	0	7	1	1	1
211940103	2016	2119401032016	18	1	0	2	0	62	1	0	1	0	1	1	0
211948101	2016	2119481012016	18	0	0	0	0	62	0	0	0	7	0	0	0
211950102	2016	2119501022016	22	1	0	1	0	67	1	0	1	0	1	0	0
211950103	2016	2119501032016	12	0	0	0	0	67	0	0	1	7	0	0	0
211952101	2016	2119521012016	17	1	0	0	0	63	0	1	1	0	0	0	0
211952102	2016	2119521022016	22	0	0	0	0	63	1	0	1	7	0	0	0
220001101	2016	2200011012016	8	1	0	2	0	61	0	0	0	0	0	0	0
220002101	2016	2200021012016	17	1	0	0	0	66	1	0	1	14	0	1	0
220002102	2016	2200021022016	24	0	0	0	0	62	0	0	1	14	0	0	0
220005102	2016	2200051022016	15	1	0	1	0	63	1	1	1	0	0	1	0
220014101	2016	2200141012016	17	1	0	0	0	64	0	1	1	7	0	0	0
220014102	2016	2200141022016	12	0	0	0	0	64	1	1	1	0	0	1	1
220018101	2016	2200181012016	15	0	0	0	0	61	0	0	1	0	1	0	0
220018102	2016	2200181022016	21	1	0	1	0	61	1	1	1	0	1	1	0
220020101	2016	2200201012016	11	0	0	0	0	64	0	0	1	7	0	0	0
220020102	2016	2200201022016	10	0	0	0	0	63	1	0	1	0	0	1	0
220026101	2016	2200261012016	22	1	0	2	0	64	1	1	1	7	1	1	0
220026102	2016	2200261022016	9	0	0	0	0	61	0	0	1	0	0	0	0
220028101	2016	2200281012016	17	0	0	0	0	60	1	1	1	0	0	0	0
220036101	2016	2200361012016	20	0	0	0	0	63	0	1	1	0	0	0	0
220036102	2016	2200361022016	22	0	0	0	0	63	1	0	1	0	0	1	0
220037101	2016	2200371012016	16	0	0	0	0	72	1	0	1	0	1	1	0
220037102	2016	2200371022016	21	1	0	0	0	62	0	0	1	7	0	0	1
220043101	2016	2200431012016	7	1	0	2	0	67	1	0	1	0	0	0	0
220048101	2016	2200481012016	19	0	0	0	0	68	1	0	1	7	1	1	1
220048102	2016	2200481022016	22	0	0	0	0	67	0	0	1	7	1	0	0
220050101	2016	2200501012016	6	0	0	0	0	63	1	1	1	0	1	0	1
220057581	2016	2200575812016	19	0	0	0	0	72	1	1	1	0	0	0	0
220057582	2016	2200575822016	19	0	0	0	0	72	0	0	1	5	0	0	0
220060101	2016	2200601012016	22	0	0	0	0	67	1	1	1	7	1	1	0
220065102	2016	2200651022016	20	1	0	1	0	61	1	1	1	0	1	0	0
220065103	2016	2200651032016	20	0	0	0	0	63	0	0	1	0	1	0	0
220067102	2016	2200671022016	21	0	0	0	0	80	0	0	0	7	0	1	0
220068101	2016	2200681012016	20	1	0	1	0	61	1	1	1	7	0	0	0
220069102	2016	2200691022016	10	0	0	0	0	61	1	1	1	5	1	0	1
220070101	2016	2200701012016	22	1	0	1	0	71	1	0	1	0	1	1	0
220070102	2016	2200701022016	16	0	0	0	0	68	0	1	1	0	1	1	0
220081101	2016	2200811012016	19	0	0	0	0	66	1	0	1	0	1	0	1
220081102	2016	2200811022016	16	0	0	0	0	67	0	1	1	0	0	0	0
220089531	2016	2200895312016	16	0	0	0	0	64	0	0	0	7	1	1	0
220091104	2016	2200911042016	17	0	0	0	0	68	1	1	1	0	1	1	0
220094102	2016	2200941022016	18	1	0	1	0	62	1	1	1	7	1	1	1
220102101	2016	2201021012016	24	0	0	0	0	62	1	1	1	0	0	1	1
220102102	2016	2201021022016	21	0	0	0	0	60	0	1	1	0	0	0	0
220108101	2016	2201081012016	21	1	0	1	0	64	1	0	1	0	1	0	1
220108102	2016	2201081022016	22	0	0	0	0	63	0	0	1	7	1	1	0
220111101	2016	2201111012016	16	0	0	0	0	63	1	0	1	7	0	0	0
220111102	2016	2201111022016	20	0	0	0	0	63	0	1	1	0	1	0	0
220127101	2016	2201271012016	24	0	0	0	0	74	1	1	1	7	1	0	0
220131101	2016	2201311012016	18	0	0	0	0	62	0	1	1	7	1	0	0
220131102	2016	2201311022016	22	0	0	0	0	69	1	0	1	7	1	0	0
220132102	2016	2201321022016	18	0	0	0	0	77	0	1	0	0	0	0	0
220137101	2016	2201371012016	15	0	0	0	0	69	0	0	1	6	1	0	0
220137102	2016	2201371022016	22	0	0	0	0	71	1	1	1	7	1	0	0
220138581	2016	2201385812016	20	1	0	1	0	60	0	0	1	0	1	0	0
220138582	2016	2201385822016	20	1	0	2	0	64	1	0	1	7	0	0	1
220140101	2016	2201401012016	24	1	0	1	0	61	1	0	1	0	1	0	0
220150101	2016	2201501012016	13	0	0	0	0	60	1	1	1	2	1	0	1
220150102	2016	2201501022016	20	1	0	0	0	61	0	0	1	0	1	0	0
220153101	2016	2201531012016	19	0	0	0	0	62	0	1	1	7	0	0	0
220153102	2016	2201531022016	21	1	0	2	0	64	1	0	1	7	1	0	0
220158431	2016	2201584312016	22	0	0	0	0	70	0	1	1	7	1	0	0
220165101	2016	2201651012016	24	0	0	0	0	73	1	1	1	14	0	0	0
220165102	2016	2201651022016	18	1	0	1	0	72	0	0	1	7	0	0	0
220167102	2016	2201671022016	20	1	0	2	0	69	0	1	0	0	0	0	0
220171102	2016	2201711022016	19	0	0	0	0	60	0	0	1	0	0	0	0
220175101	2016	2201751012016	11	1	0	0	0	72	1	0	0	0	0	0	0
220177102	2016	2201771022016	24	1	0	2	0	60	1	0	1	7	0	1	1
220184101	2016	2201841012016	17	1	0	2	0	76	0	1	1	0	0	0	0
220184102	2016	2201841022016	19	0	0	0	0	78	1	0	1	0	1	0	1
220186102	2016	2201861022016	23	0	0	0	0	73	1	1	1	7	1	0	1
220186103	2016	2201861032016	18	0	0	0	0	69	0	0	1	7	0	0	0
220192101	2016	2201921012016	14	0	0	0	0	61	0	0	1	0	0	0	0
220192102	2016	2201921022016	21	1	0	1	0	62	1	0	1	0	1	1	0
220195102	2016	2201951022016	23	0	0	0	0	60	0	1	1	10	1	0	0
220208101	2016	2202081012016	20	1	0	2	0	62	1	0	1	7	1	0	1
220208102	2016	2202081022016	22	0	0	0	0	61	0	0	1	7	0	0	0
220218101	2016	2202181012016	17	0	0	0	0	62	0	0	1	7	0	0	0
220224102	2016	2202241022016	20	0	0	0	0	71	1	1	1	0	1	1	1
220242101	2016	2202421012016	13	0	0	0	0	72	0	0	1	0	0	1	1
220242102	2016	2202421022016	17	1	0	1	0	78	1	0	1	7	0	0	0
220252101	2016	2202521012016	18	0	0	0	0	70	0	0	1	7	1	0	0
220252102	2016	2202521022016	19	0	0	0	0	76	1	1	1	7	1	0	1
220254101	2016	2202541012016	19	1	0	2	0	85	0	1	0	0	1	0	0
220257101	2016	2202571012016	24	0	0	0	0	76	1	0	1	7	1	0	0
220260101	2016	2202601012016	12	0	0	0	0	76	0	1	0	0	0	0	0
220271102	2016	2202711022016	15	1	0	1	0	69	0	0	0	0	0	0	0
220273102	2016	2202731022016	10	0	0	0	0	65	0	1	1	0	1	1	0
220274102	2016	2202741022016	18	0	0	0	0	64	1	1	1	0	1	1	1
220277581	2016	2202775812016	23	0	0	0	0	60	0	0	0	7	1	1	0
220280101	2016	2202801012016	16	1	0	1	0	62	0	1	1	7	0	1	0
220280102	2016	2202801022016	22	0	0	0	0	63	1	1	1	7	1	1	1
220282101	2016	2202821012016	23	1	0	1	0	62	1	1	1	7	1	1	1
220282102	2016	2202821022016	19	0	0	0	0	62	0	1	1	0	1	1	0
220284102	2016	2202841022016	22	0	0	0	0	73	0	1	1	0	1	1	0
220287103	2016	2202871032016	15	0	0	0	0	63	0	0	1	0	0	0	0
220290101	2016	2202901012016	21	0	0	0	0	66	1	0	1	3	1	0	0
220290102	2016	2202901022016	23	0	0	0	0	64	0	0	1	3	0	0	0
220291101	2016	2202911012016	11	0	0	0	0	82	0	0	0	0	0	1	1
220293101	2016	2202931012016	18	0	0	0	0	74	0	0	0	0	0	0	0
220294101	2016	2202941012016	22	0	0	0	0	64	0	0	1	0	1	0	0
220294102	2016	2202941022016	20	1	0	1	0	61	1	1	1	0	0	0	1
220295101	2016	2202951012016	16	0	0	0	0	62	0	1	1	0	0	0	0
220296101	2016	2202961012016	21	1	0	1	0	60	0	1	1	0	1	0	0
220305101	2016	2203051012016	16	0	0	0	0	60	0	0	1	7	1	0	0
220305102	2016	2203051022016	22	1	0	1	0	61	1	1	1	7	1	0	1
220315102	2016	2203151022016	12	0	0	0	0	83	1	0	0	0	0	0	0
220316104	2016	2203161042016	18	0	0	0	0	74	0	0	0	7	1	0	0
220317101	2016	2203171012016	23	1	0	1	0	64	0	1	1	7	1	0	0
220317102	2016	2203171022016	17	0	0	0	0	62	1	0	1	7	1	1	1
220318102	2016	2203181022016	23	0	0	0	0	61	1	1	1	0	1	0	0
220318103	2016	2203181032016	22	1	0	0	0	61	0	1	1	7	1	0	0
220323101	2016	2203231012016	22	1	0	2	0	67	0	1	1	0	1	0	0
220323102	2016	2203231022016	23	0	0	0	0	67	1	1	1	7	0	0	0
220329101	2016	2203291012016	20	0	0	0	0	63	0	0	0	7	1	0	1
220330102	2016	2203301022016	16	0	0	0	0	68	0	0	1	7	0	0	0
220333101	2016	2203331012016	22	1	0	2	0	63	1	1	1	7	1	0	0
220333102	2016	2203331022016	17	0	0	0	0	63	0	1	1	7	1	0	0
220334101	2016	2203341012016	15	1	0	0	0	70	1	1	1	0	0	0	0
220334102	2016	2203341022016	21	0	0	0	0	68	0	1	1	7	1	0	0
220335102	2016	2203351022016	21	0	0	0	0	60	1	0	1	7	1	1	1
220337101	2016	2203371012016	21	0	0	0	0	65	1	1	1	7	1	1	0
220337102	2016	2203371022016	24	0	0	0	0	68	0	0	1	7	1	0	0
220338101	2016	2203381012016	22	1	0	0	0	78	0	0	0	7	1	1	0
220344102	2016	2203441022016	24	1	0	2	0	60	1	1	1	0	0	0	0
220344103	2016	2203441032016	22	0	0	0	0	61	0	1	1	5	1	0	0
220351101	2016	2203511012016	22	0	0	0	0	63	0	0	0	5	0	0	0
220352104	2016	2203521042016	20	1	0	2	0	75	0	0	0	3	0	1	1
220360101	2016	2203601012016	16	0	0	0	0	80	1	1	0	0	0	1	0
220361101	2016	2203611012016	19	1	0	1	0	61	0	0	0	7	0	1	0
220361502	2016	2203615022016	18	0	0	0	0	66	1	0	1	3	0	0	1
230004104	2016	2300041042016	20	1	0	1	0	62	1	1	1	0	0	1	0
230008102	2016	2300081022016	19	0	0	0	0	66	1	0	1	1	1	1	0
230010101	2016	2300101012016	17	0	0	0	0	78	0	1	0	7	1	0	0
230014103	2016	2300141032016	18	0	0	0	0	89	0	0	0	4	0	0	0
230015581	2016	2300155812016	20	0	0	0	0	78	1	1	1	7	0	0	1
230015582	2016	2300155822016	19	0	0	0	0	77	0	1	1	0	1	0	0
230015584	2016	2300155842016	16	1	0	1	0	79	0	0	0	2	0	0	0
230020101	2016	2300201012016	22	1	0	0	0	63	0	1	0	7	1	0	0
230026101	2016	2300261012016	18	0	0	0	0	76	1	1	0	0	0	1	0
230034101	2016	2300341012016	22	0	0	0	0	66	0	0	1	0	1	0	0
230034102	2016	2300341022016	20	1	0	2	0	62	1	0	1	7	1	1	1
230039105	2016	2300391052016	7	0	0	0	0	81	0	1	0	0	0	0	0
230047102	2016	2300471022016	18	0	0	0	0	60	1	0	1	0	1	1	0
230048532	2016	2300485322016	9	1	0	0	0	75	0	0	1	2	0	0	0
230049101	2016	2300491012016	19	0	0	0	0	66	1	0	1	7	1	0	1
230049102	2016	2300491022016	20	0	0	0	0	65	0	0	1	0	0	1	1
230052431	2016	2300524312016	21	0	0	0	0	67	1	1	0	7	0	0	0
230053101	2016	2300531012016	19	1	0	1	0	62	0	0	1	7	0	0	0
230053102	2016	2300531022016	19	1	0	2	0	65	1	0	1	7	0	0	0
230054103	2016	2300541032016	16	0	0	0	0	70	0	1	0	0	1	0	0
230055101	2016	2300551012016	14	1	0	2	0	71	1	1	1	0	0	1	1
230057102	2016	2300571022016	3	1	0	2	0	62	1	0	1	7	0	0	0
230061101	2016	2300611012016	18	1	0	1	0	65	1	1	1	7	1	1	1
230061102	2016	2300611022016	11	1	0	0	0	65	0	1	1	7	0	0	0
230063101	2016	2300631012016	17	1	0	2	0	62	1	1	1	0	0	1	0
230063102	2016	2300631022016	16	0	0	0	0	62	0	1	1	0	0	1	0
230064101	2016	2300641012016	21	1	0	0	0	65	0	1	0	0	1	0	0
230067103	2016	2300671032016	17	1	0	2	0	64	0	1	1	7	0	1	0
230069101	2016	2300691012016	13	0	0	0	0	66	0	0	0	0	0	0	0
230071101	2016	2300711012016	20	0	0	0	0	66	1	1	1	0	1	0	0
230073101	2016	2300731012016	20	1	0	0	0	61	1	1	1	7	1	1	1
230073102	2016	2300731022016	21	1	0	0	0	60	0	0	1	0	0	0	0
230074101	2016	2300741012016	18	1	0	2	0	61	0	0	0	7	0	0	0
230075102	2016	2300751022016	23	0	0	0	0	75	1	1	1	7	1	0	1
230081101	2016	2300811012016	20	1	0	2	0	67	0	0	1	7	1	1	0
230086102	2016	2300861022016	17	0	0	0	0	64	0	0	1	0	0	0	0
230091101	2016	2300911012016	19	1	0	2	0	60	0	0	1	7	1	0	0
230091102	2016	2300911022016	18	0	0	0	0	61	1	1	1	7	1	1	1
230094101	2016	2300941012016	19	0	0	0	0	67	1	0	1	0	0	0	0
230100104	2016	2301001042016	19	1	0	2	0	80	0	0	0	0	1	0	0
230119102	2016	2301191022016	22	0	0	0	0	61	1	0	1	0	1	0	0
230132101	2016	2301321012016	21	1	0	1	0	83	0	0	0	3	1	1	0
230143102	2016	2301431022016	17	0	0	0	0	67	0	0	0	7	0	1	0
230145101	2016	2301451012016	15	0	0	0	0	71	1	0	0	7	0	1	1
230148101	2016	2301481012016	15	1	0	2	0	76	0	1	0	7	0	0	1
230150531	2016	2301505312016	20	0	0	0	0	68	0	1	0	7	1	0	1
230155101	2016	2301551012016	16	0	0	0	0	74	0	1	1	0	1	0	0
230158101	2016	2301581012016	18	0	0	0	0	63	0	0	1	0	0	0	0
230167101	2016	2301671012016	23	0	0	0	0	67	1	1	1	2	1	1	1
230167102	2016	2301671022016	20	0	0	0	0	66	0	1	1	0	0	0	0
230169102	2016	2301691022016	11	0	0	0	0	76	1	1	1	3	1	1	0
230169104	2016	2301691042016	16	0	0	0	0	68	0	0	1	3	0	0	0
230170101	2016	2301701012016	20	1	0	0	0	62	1	0	0	0	1	0	0
230173101	2016	2301731012016	18	0	0	0	0	67	1	0	1	7	1	1	0
230173102	2016	2301731022016	15	0	0	0	0	69	0	0	1	0	0	0	0
230176101	2016	2301761012016	19	0	0	0	0	64	1	0	0	5	1	0	0
230185101	2016	2301851012016	18	1	0	2	0	61	0	0	0	7	0	0	0
230186102	2016	2301861022016	23	0	0	0	0	62	1	1	1	7	1	1	0
230186104	2016	2301861042016	21	0	0	0	0	61	0	1	1	7	0	1	0
230191101	2016	2301911012016	23	0	0	0	0	72	0	1	1	7	1	0	0
230191102	2016	2301911022016	23	0	0	0	0	70	1	0	1	7	1	0	0
230219101	2016	2302191012016	22	1	0	2	0	77	0	1	1	5	1	0	0
230219102	2016	2302191022016	24	0	0	0	0	75	1	1	1	0	0	0	0
230235101	2016	2302351012016	24	0	0	0	0	68	0	0	0	0	1	0	0
230258102	2016	2302581022016	20	0	0	0	0	62	0	1	1	5	0	0	0
230258103	2016	2302581032016	23	0	0	0	0	63	1	0	1	7	1	0	1
230276101	2016	2302761012016	22	1	0	2	0	61	0	0	1	0	1	0	0
230276102	2016	2302761022016	22	0	0	0	0	62	1	0	1	0	1	0	0
230283101	2016	2302831012016	14	0	0	0	0	67	0	1	1	7	0	0	0
230283102	2016	2302831022016	20	1	0	2	0	66	1	0	1	7	0	1	0
230311101	2016	2303111012016	10	1	0	1	0	72	1	0	1	7	0	1	1
230325102	2016	2303251022016	16	0	0	0	0	62	1	1	1	0	0	1	0
230329101	2016	2303291012016	20	0	0	0	0	71	0	1	1	7	0	0	0
230329102	2016	2303291022016	19	1	0	1	0	79	1	1	1	7	1	0	0
230335101	2016	2303351012016	21	0	0	0	0	85	0	1	0	7	1	0	0
230336101	2016	2303361012016	19	0	0	0	0	60	0	0	0	3	1	0	0
230339101	2016	2303391012016	16	0	0	0	0	70	0	1	0	0	0	0	0
230348101	2016	2303481012016	21	1	0	2	0	63	1	0	1	7	0	1	0
230349101	2016	2303491012016	5	1	0	0	0	65	0	1	0	7	0	1	0
230352102	2016	2303521022016	19	0	0	0	0	68	0	0	1	10	0	0	0
230353101	2016	2303531012016	17	1	0	1	0	73	0	0	0	7	0	0	0
230355101	2016	2303551012016	14	1	0	2	0	70	1	1	1	7	0	0	0
230355102	2016	2303551022016	20	1	0	2	0	67	0	0	1	21	1	0	0
230361101	2016	2303611012016	24	1	0	1	0	62	1	1	1	7	1	0	1
230361102	2016	2303611022016	23	1	0	2	0	60	0	1	1	7	1	0	0
230364431	2016	2303644312016	23	0	0	0	0	76	1	0	0	7	0	0	0
230366101	2016	2303661012016	9	1	0	2	0	66	0	0	0	0	0	0	0
230371101	2016	2303711012016	17	0	0	0	0	69	0	0	1	3	1	0	0
230371102	2016	2303711022016	21	1	0	1	0	66	1	0	1	2	1	1	1
230375102	2016	2303751022016	18	1	0	2	0	73	1	1	1	5	1	0	0
230376101	2016	2303761012016	16	0	0	0	0	83	1	0	1	0	1	1	0
230379101	2016	2303791012016	20	0	0	0	0	70	1	0	0	0	0	1	0
230380101	2016	2303801012016	10	1	0	0	0	63	0	0	1	7	0	0	0
230382431	2016	2303824312016	15	0	0	0	0	60	1	0	1	7	1	0	0
230393105	2016	2303931052016	23	1	0	1	0	61	1	1	1	7	1	0	0
230396102	2016	2303961022016	20	0	0	0	0	60	1	0	1	0	0	1	0
230402101	2016	2304021012016	18	0	0	0	0	62	0	1	0	7	0	0	0
230404101	2016	2304041012016	18	1	0	2	0	68	0	1	0	0	1	0	0
230406101	2016	2304061012016	16	0	0	0	0	64	0	1	1	7	0	0	0
230406102	2016	2304061022016	20	1	0	1	0	68	1	1	1	7	1	0	0
230410101	2016	2304101012016	21	1	0	2	0	69	0	1	1	7	0	1	1
230410102	2016	2304101022016	16	0	0	0	0	75	1	1	1	7	0	0	0
230418101	2016	2304181012016	20	0	0	0	0	66	1	1	1	7	0	1	0
230418102	2016	2304181022016	15	1	0	0	0	63	0	0	1	7	0	0	0
230422102	2016	2304221022016	12	1	0	0	0	66	1	0	1	1	0	1	1
230422103	2016	2304221032016	12	1	0	1	0	68	0	0	1	0	0	1	0
230425102	2016	2304251022016	18	0	0	0	0	60	1	0	1	5	0	0	1
230426101	2016	2304261012016	13	0	0	0	0	60	1	0	0	7	0	1	0
230438101	2016	2304381012016	20	0	0	0	0	83	1	1	1	7	1	1	0
230449101	2016	2304491012016	22	0	0	0	0	75	0	1	1	7	1	0	0
230450102	2016	2304501022016	19	1	0	1	0	61	0	0	1	0	1	0	0
230454101	2016	2304541012016	23	1	0	2	0	67	1	1	1	7	1	1	0
230455104	2016	2304551042016	19	0	0	0	0	62	1	1	1	3	1	0	0
230455105	2016	2304551052016	19	1	0	2	0	60	0	1	1	7	0	0	0
230467101	2016	2304671012016	21	1	0	1	0	71	0	1	0	7	0	0	0
230489102	2016	2304891022016	22	0	0	0	0	66	0	1	0	0	1	0	0
230490101	2016	2304901012016	24	0	0	0	0	66	1	0	1	0	0	1	1
230490102	2016	2304901022016	19	1	0	2	0	61	0	0	1	0	0	0	0
230494101	2016	2304941012016	24	0	0	0	0	63	1	1	1	0	0	0	1
230494102	2016	2304941022016	11	0	0	0	0	64	0	0	1	0	0	0	0
230497102	2016	2304971022016	13	0	0	0	0	65	0	0	1	0	0	0	0
230498103	2016	2304981032016	18	0	0	0	0	78	1	0	0	0	0	0	0
230499101	2016	2304991012016	22	1	0	2	0	65	0	0	1	7	0	0	0
230499102	2016	2304991022016	23	1	0	2	0	64	1	0	1	0	0	0	1
230501103	2016	2305011032016	15	0	0	0	0	75	0	0	0	0	0	0	0
230507102	2016	2305071022016	22	0	0	0	0	61	0	1	0	7	1	0	0
230508103	2016	2305081032016	16	1	0	0	0	80	0	0	0	7	0	0	0
230509102	2016	2305091022016	16	0	0	0	0	78	1	0	1	7	0	0	0
230509103	2016	2305091032016	12	0	0	0	0	73	0	0	1	7	0	0	0
230511101	2016	2305111012016	20	0	0	0	0	67	1	0	1	7	0	1	1
230511102	2016	2305111022016	20	1	0	1	0	61	0	0	1	7	1	0	0
230512101	2016	2305121012016	12	0	0	0	0	64	0	0	1	7	0	0	0
230512102	2016	2305121022016	12	0	0	0	0	64	1	0	1	0	0	1	0
230513101	2016	2305131012016	19	0	0	0	0	60	1	1	1	7	1	0	0
230513102	2016	2305131022016	20	0	0	0	0	61	0	1	1	7	0	0	0
230514101	2016	2305141012016	17	0	0	0	0	84	1	1	1	0	0	1	1
230514102	2016	2305141022016	19	0	0	0	0	82	0	0	1	0	0	0	0
230516101	2016	2305161012016	21	0	0	0	0	63	0	1	0	0	1	0	0
230517102	2016	2305171022016	8	0	0	0	0	78	0	0	0	0	0	1	0
230519102	2016	2305191022016	20	0	0	0	0	61	1	1	1	7	1	0	1
230519105	2016	2305191052016	23	1	0	0	0	88	0	1	1	7	0	0	1
230520101	2016	2305201012016	21	0	0	0	0	71	1	0	1	0	0	1	0
230520102	2016	2305201022016	20	1	0	1	0	68	0	0	1	0	0	0	0
230523101	2016	2305231012016	20	1	0	2	0	66	1	1	1	7	0	1	0
230523102	2016	2305231022016	18	1	0	2	0	65	0	0	1	7	0	0	0
230530101	2016	2305301012016	18	1	0	0	0	70	1	1	1	7	0	0	1
230532101	2016	2305321012016	19	1	0	0	0	71	1	1	1	0	1	1	1
230532102	2016	2305321022016	20	1	0	1	0	70	0	1	1	0	0	0	0
230533101	2016	2305331012016	21	0	0	0	0	73	1	1	1	3	1	0	1
230533102	2016	2305331022016	19	1	0	2	0	71	0	1	1	0	1	0	0
230535102	2016	2305351022016	14	1	0	2	0	80	0	0	1	7	0	0	0
230536102	2016	2305361022016	22	0	0	0	0	69	1	0	1	7	1	0	0
230537102	2016	2305371022016	15	0	0	0	0	66	1	0	1	7	1	1	0
230537103	2016	2305371032016	13	0	0	0	0	71	0	0	1	5	1	0	0
230538101	2016	2305381012016	18	0	0	0	0	62	0	0	1	7	1	0	0
230538102	2016	2305381022016	20	1	0	1	0	62	1	0	1	7	0	0	0
230541101	2016	2305411012016	18	0	0	0	0	79	1	0	0	7	0	0	1
230542101	2016	2305421012016	20	1	0	0	0	73	0	1	1	7	0	0	0
230542102	2016	2305421022016	9	0	0	0	0	76	1	1	1	7	0	1	1
230544101	2016	2305441012016	21	1	0	2	0	67	1	1	1	7	0	0	0
230544102	2016	2305441022016	21	0	0	0	0	65	0	0	1	7	1	0	0
230548103	2016	2305481032016	16	0	0	0	0	76	1	0	0	7	0	0	0
230549102	2016	2305491022016	19	1	0	2	0	67	1	0	1	7	0	0	0
230549103	2016	2305491032016	19	0	0	0	0	66	0	0	1	0	0	0	0
230550101	2016	2305501012016	22	0	0	0	0	67	1	0	1	0	1	1	0
230550105	2016	2305501052016	23	0	0	0	0	67	0	0	1	0	0	0	0
230551101	2016	2305511012016	22	0	0	0	0	64	1	1	1	0	1	0	0
230552103	2016	2305521032016	19	0	0	0	0	61	0	0	0	0	1	0	0
230553101	2016	2305531012016	12	0	0	0	0	60	1	1	1	0	0	1	1
230555101	2016	2305551012016	24	0	0	0	0	71	0	0	1	7	0	0	0
230555102	2016	2305551022016	22	0	0	0	0	71	1	0	1	0	0	0	0
230558101	2016	2305581012016	15	0	0	0	0	68	1	0	1	0	0	1	1
230558102	2016	2305581022016	18	0	0	0	0	64	0	1	1	0	0	0	1
230559101	2016	2305591012016	15	0	0	0	0	83	1	0	0	7	0	1	1
230560102	2016	2305601022016	20	1	0	2	0	65	1	0	1	0	0	0	0
230560104	2016	2305601042016	19	0	0	0	0	63	0	0	1	7	1	0	0
230562103	2016	2305621032016	20	0	0	0	0	81	1	1	1	7	1	0	0
230563102	2016	2305631022016	16	1	0	2	0	61	0	0	0	0	0	0	0
230565105	2016	2305651052016	17	0	0	0	0	70	0	0	1	7	0	0	0
230566581	2016	2305665812016	17	0	0	0	0	63	0	0	0	0	0	0	0
230568101	2016	2305681012016	19	0	0	0	0	67	1	0	1	7	0	1	1
230571102	2016	2305711022016	19	1	0	0	0	60	1	0	1	0	0	0	1
230578431	2016	2305784312016	19	0	0	0	0	71	0	0	0	3	0	0	0
230578531	2016	2305785312016	20	1	0	1	0	72	0	0	0	3	0	0	0
230585101	2016	2305851012016	17	1	0	0	0	63	0	1	1	7	1	0	0
230585102	2016	2305851022016	22	0	0	0	0	70	1	1	1	7	1	0	0
230586104	2016	2305861042016	17	0	0	0	0	81	1	0	1	7	0	0	0
230597101	2016	2305971012016	21	0	0	0	0	66	1	0	1	7	0	0	0
230597102	2016	2305971022016	24	1	0	1	0	62	0	1	1	0	1	0	0
230603101	2016	2306031012016	20	0	0	0	0	60	1	1	1	7	1	1	0
230618101	2016	2306181012016	22	0	0	0	0	64	1	0	1	7	1	0	1
230618102	2016	2306181022016	22	0	0	0	0	64	0	0	1	7	1	0	0
230619101	2016	2306191012016	19	0	0	0	0	63	0	1	0	7	1	0	0
230622103	2016	2306221032016	20	0	0	0	0	64	1	1	1	7	1	1	0
230626101	2016	2306261012016	22	0	0	0	0	63	0	0	1	3	1	0	0
230626102	2016	2306261022016	18	1	0	2	0	62	1	1	1	3	0	0	0
230628101	2016	2306281012016	21	0	0	0	0	60	1	1	1	5	0	1	0
230628102	2016	2306281022016	19	0	0	0	0	60	0	0	1	7	0	0	0
240538431	2016	2405384312016	24	1	0	2	0	61	1	0	1	0	1	1	1
242157582	2016	2421575822016	17	0	0	0	0	67	0	0	1	7	0	0	0
264203582	2016	2642035822016	15	0	0	0	0	60	0	0	1	7	1	0	0
284861501	2016	2848615012016	22	0	0	0	0	81	1	1	0	0	1	0	1
310008101	2016	3100081012016	22	1	0	1	0	61	0	0	1	6	0	0	0
310016101	2016	3100161012016	13	1	0	1	0	81	1	0	0	3	0	0	0
310020531	2016	3100205312016	20	0	0	0	0	60	1	0	0	4	0	1	0
310035102	2016	3100351022016	23	0	0	0	0	71	1	0	1	7	1	1	1
310037101	2016	3100371012016	14	0	0	0	0	80	1	1	1	7	0	0	0
310041101	2016	3100411012016	19	0	0	0	0	65	0	0	1	0	0	0	0
310041102	2016	3100411022016	20	0	0	0	0	64	1	1	1	7	1	0	1
310044101	2016	3100441012016	9	1	0	0	0	67	1	1	0	7	0	0	0
310045101	2016	3100451012016	12	0	0	0	0	65	0	1	0	7	0	0	0
310047101	2016	3100471012016	23	0	0	0	0	61	1	1	1	7	0	1	0
310048102	2016	3100481022016	14	0	0	0	0	61	0	1	0	7	0	0	0
310052101	2016	3100521012016	17	0	0	0	0	67	1	0	1	7	1	1	0
310052102	2016	3100521022016	21	0	0	0	0	61	0	0	1	7	0	0	0
310058101	2016	3100581012016	15	0	0	0	0	69	0	0	1	7	0	0	0
310058102	2016	3100581022016	18	0	0	0	0	71	1	0	1	7	0	0	0
310087101	2016	3100871012016	16	0	0	0	0	70	0	1	0	7	1	0	0
310103102	2016	3101031022016	18	1	0	1	0	63	1	1	0	0	1	0	0
310105102	2016	3101051022016	17	0	0	0	0	74	1	1	1	7	1	0	0
310119101	2016	3101191012016	15	0	0	0	0	84	0	1	0	0	0	0	0
310126103	2016	3101261032016	16	1	0	2	0	60	0	1	1	4	0	0	0
310138101	2016	3101381012016	20	0	0	0	0	61	0	0	1	7	1	0	0
310170101	2016	3101701012016	17	0	0	0	0	81	1	1	1	0	1	0	0
310170102	2016	3101701022016	20	1	0	2	0	78	0	1	1	7	0	0	0
310180101	2016	3101801012016	23	0	0	0	0	75	1	1	1	5	0	0	0
310180102	2016	3101801022016	19	0	0	0	0	71	0	1	1	7	0	0	0
310182102	2016	3101821022016	24	1	0	2	0	71	0	0	1	7	0	0	0
310192101	2016	3101921012016	23	1	0	1	0	68	1	0	1	6	1	0	0
310192102	2016	3101921022016	23	0	0	0	0	67	0	1	1	7	0	0	0
310211101	2016	3102111012016	15	1	0	0	0	73	0	1	0	0	0	0	0
310273101	2016	3102731012016	24	0	0	0	0	68	1	0	1	7	1	0	0
310273102	2016	3102731022016	21	0	0	0	0	66	0	1	1	7	1	0	0
310279101	2016	3102791012016	20	0	0	0	0	71	1	0	1	7	1	0	0
310279102	2016	3102791022016	23	1	0	2	0	68	0	0	1	7	1	0	0
310289101	2016	3102891012016	17	1	0	0	0	62	0	1	1	0	0	0	0
310289102	2016	3102891022016	21	0	0	0	0	63	1	1	1	0	1	1	1
310309101	2016	3103091012016	22	1	0	2	0	74	1	0	1	7	0	1	0
310323101	2016	3103231012016	17	1	0	2	0	61	0	0	0	3	1	0	0
310324103	2016	3103241032016	23	0	0	0	0	63	0	0	1	0	1	0	0
310334101	2016	3103341012016	13	0	0	0	0	65	1	0	0	0	0	0	0
310346101	2016	3103461012016	19	0	0	0	0	62	1	1	1	0	0	1	0
310354101	2016	3103541012016	24	1	0	1	0	69	0	1	0	4	1	0	0
310435101	2016	3104351012016	20	0	0	0	0	76	0	1	0	5	1	0	0
310457101	2016	3104571012016	22	1	0	1	0	71	1	1	1	7	0	0	0
310457102	2016	3104571022016	21	0	0	0	0	71	0	1	1	7	0	0	0
310462101	2016	3104621012016	18	0	0	0	0	75	0	1	1	3	1	0	0
310462102	2016	3104621022016	23	0	0	0	0	80	1	1	1	3	1	0	0
310478101	2016	3104781012016	23	0	0	0	0	73	1	0	1	0	0	0	0
310480101	2016	3104801012016	23	0	0	0	0	70	1	1	0	7	0	0	0
310517101	2016	3105171012016	23	1	0	0	0	68	0	1	1	7	1	0	0
310517102	2016	3105171022016	17	0	0	0	0	69	1	1	1	7	0	0	0
310521102	2016	3105211022016	15	0	0	0	0	78	1	1	1	7	1	0	1
310536101	2016	3105361012016	22	1	0	2	0	64	1	1	1	7	0	1	1
310538101	2016	3105381012016	23	0	0	0	0	66	1	1	1	3	0	0	1
310538102	2016	3105381022016	23	0	0	0	0	62	0	1	1	0	0	0	0
310557101	2016	3105571012016	15	0	0	0	0	68	1	1	1	4	0	1	1
310557102	2016	3105571022016	24	0	0	0	0	63	0	1	1	7	1	0	0
310560103	2016	3105601032016	23	1	0	1	0	64	1	0	0	0	0	1	0
310563101	2016	3105631012016	21	0	0	0	0	60	1	1	0	4	0	1	1
310569101	2016	3105691012016	24	0	0	0	0	65	1	0	1	7	1	0	0
310569102	2016	3105691022016	19	0	0	0	0	65	0	1	1	6	0	0	0
310577101	2016	3105771012016	15	0	0	0	0	64	0	0	0	0	0	0	0
310587103	2016	3105871032016	23	0	0	0	0	66	1	0	1	0	0	1	0
310587104	2016	3105871042016	19	0	0	0	0	65	0	0	1	0	0	1	0
310598101	2016	3105981012016	19	0	0	0	0	84	0	1	1	14	1	0	0
310598102	2016	3105981022016	17	0	0	0	0	85	1	1	1	7	1	0	0
310608101	2016	3106081012016	13	1	0	2	0	84	0	1	1	7	0	0	0
310610101	2016	3106101012016	22	1	0	0	0	64	1	0	1	7	0	1	0
310620102	2016	3106201022016	19	0	0	0	0	66	1	1	0	0	1	1	0
310681101	2016	3106811012016	19	1	0	0	0	77	1	1	1	7	0	0	1
310681102	2016	3106811022016	21	1	0	1	0	77	0	0	1	7	0	0	0
310698102	2016	3106981022016	17	1	0	1	0	80	0	1	1	7	0	0	0
310699101	2016	3106991012016	21	1	0	2	0	62	0	0	1	7	0	0	0
310699102	2016	3106991022016	21	0	0	0	0	65	1	0	1	0	0	1	0
310701102	2016	3107011022016	19	0	0	0	0	73	0	1	0	7	0	0	0
310710102	2016	3107101022016	22	0	0	0	0	72	1	1	1	7	1	0	0
310767101	2016	3107671012016	22	0	0	0	0	69	1	1	1	7	0	0	1
310767102	2016	3107671022016	16	0	0	0	0	73	0	1	1	7	1	0	0
310771101	2016	3107711012016	22	1	0	1	0	60	1	0	1	1	1	1	1
310775101	2016	3107751012016	18	0	0	0	0	61	1	0	0	2	0	0	0
310788102	2016	3107881022016	22	0	0	0	0	64	1	1	1	7	0	0	0
310797101	2016	3107971012016	16	1	0	2	0	70	0	0	1	3	0	0	0
310797102	2016	3107971022016	20	1	0	0	0	72	1	1	1	0	1	1	1
310798101	2016	3107981012016	22	1	0	2	0	62	1	1	1	5	0	1	0
310799551	2016	3107995512016	17	1	0	2	0	77	0	1	0	7	1	0	0
310801102	2016	3108011022016	17	0	0	0	0	62	1	1	1	7	0	0	0
310802581	2016	3108025812016	8	0	0	0	0	67	0	0	1	0	1	0	0
310805101	2016	3108051012016	24	0	0	0	0	62	0	1	1	7	1	0	0
310805102	2016	3108051022016	21	0	0	0	0	62	1	0	1	7	1	1	0
310808102	2016	3108081022016	12	0	0	0	0	85	0	1	1	1	0	0	0
310811102	2016	3108111022016	22	0	0	0	0	63	0	1	0	0	1	0	0
310812101	2016	3108121012016	22	0	0	0	0	81	0	1	0	0	0	0	0
310813101	2016	3108131012016	14	0	0	0	0	64	0	0	1	7	0	0	0
310817101	2016	3108171012016	21	1	0	1	0	61	0	0	1	0	0	0	0
310820102	2016	3108201022016	17	0	0	0	0	61	0	1	1	7	0	0	0
310821101	2016	3108211012016	17	1	0	2	0	79	0	1	1	7	0	0	0
310826101	2016	3108261012016	24	0	0	0	0	82	1	1	1	2	1	0	0
310826102	2016	3108261022016	21	0	0	0	0	81	0	1	1	0	1	0	0
310829101	2016	3108291012016	20	1	0	0	0	71	1	0	1	0	1	1	1
310832101	2016	3108321012016	21	0	0	0	0	70	0	1	1	0	1	0	0
310832102	2016	3108321022016	19	0	0	0	0	68	1	1	1	0	1	0	0
310839101	2016	3108391012016	23	0	0	0	0	61	0	0	1	2	1	0	0
310839102	2016	3108391022016	24	0	0	0	0	62	1	1	1	3	1	0	0
310840101	2016	3108401012016	21	0	0	0	0	71	1	1	1	7	0	1	1
310840102	2016	3108401022016	19	0	0	0	0	66	0	1	1	7	0	0	0
310852101	2016	3108521012016	20	0	0	0	0	64	1	0	1	0	0	1	1
310855104	2016	3108551042016	19	1	0	1	0	81	0	0	0	7	0	0	1
310858101	2016	3108581012016	23	1	0	2	0	75	1	0	1	1	0	1	0
310858102	2016	3108581022016	22	1	0	2	0	62	0	0	1	3	0	0	1
310862102	2016	3108621022016	20	0	0	0	0	62	1	1	1	2	0	1	1
310863102	2016	3108631022016	21	1	0	1	0	83	0	1	0	7	0	0	0
310871104	2016	3108711042016	22	0	0	0	0	81	0	1	0	0	1	0	0
310878101	2016	3108781012016	21	0	0	0	0	69	0	0	0	7	1	0	0
310884102	2016	3108841022016	24	0	0	0	0	89	1	1	1	0	1	0	0
310895101	2016	3108951012016	21	0	0	0	0	69	1	1	1	7	0	1	1
310903101	2016	3109031012016	24	0	0	0	0	63	0	1	1	7	1	0	0
310903102	2016	3109031022016	22	0	0	0	0	62	1	0	1	3	0	0	1
310904102	2016	3109041022016	19	0	0	0	0	72	0	1	1	7	1	0	0
310912101	2016	3109121012016	23	0	0	0	0	64	1	0	1	7	0	1	1
310912102	2016	3109121022016	21	1	0	2	0	66	0	0	1	7	1	0	0
310916101	2016	3109161012016	22	1	0	0	0	68	1	1	0	0	1	1	0
310917101	2016	3109171012016	22	0	0	0	0	63	1	0	0	7	0	1	0
310934102	2016	3109341022016	22	0	0	0	0	63	0	0	1	7	0	0	0
310934103	2016	3109341032016	20	0	0	0	0	62	1	1	1	4	0	0	1
310936101	2016	3109361012016	21	0	0	0	0	72	1	1	1	0	0	0	0
310936102	2016	3109361022016	22	0	0	0	0	68	0	0	1	7	0	0	0
310938101	2016	3109381012016	21	1	0	1	0	89	1	1	1	0	1	0	0
310938102	2016	3109381022016	24	0	0	0	0	81	0	1	1	0	0	0	0
310939101	2016	3109391012016	20	1	0	2	0	82	1	1	0	7	0	0	0
310941101	2016	3109411012016	21	1	0	1	0	70	0	0	1	7	0	0	0
310951101	2016	3109511012016	23	1	0	0	0	76	0	1	1	0	1	0	0
310951102	2016	3109511022016	21	0	0	0	0	78	1	0	1	0	0	0	1
310956102	2016	3109561022016	22	1	0	1	0	62	1	1	1	7	1	0	1
310960103	2016	3109601032016	19	0	0	0	0	63	0	0	1	3	1	0	1
310963101	2016	3109631012016	21	1	0	0	0	60	0	0	1	7	1	0	0
310966102	2016	3109661022016	18	0	0	0	0	66	0	0	1	5	0	0	0
310971101	2016	3109711012016	24	1	0	2	0	71	1	1	1	7	1	0	1
310971102	2016	3109711022016	22	1	0	1	0	70	0	0	1	0	0	0	0
310977105	2016	3109771052016	16	0	0	0	0	68	0	0	1	20	0	0	0
310978103	2016	3109781032016	20	0	0	0	0	60	1	1	1	7	1	1	1
310982101	2016	3109821012016	24	0	0	0	0	66	1	1	1	14	0	1	0
310982102	2016	3109821022016	20	0	0	0	0	65	0	0	1	14	0	0	0
310984101	2016	3109841012016	24	1	0	1	0	60	0	0	0	0	1	0	1
310990102	2016	3109901022016	18	1	0	1	0	64	0	0	1	0	0	0	0
310998101	2016	3109981012016	19	1	0	1	0	69	0	0	1	0	1	0	0
310998102	2016	3109981022016	19	1	0	1	0	70	1	0	1	7	1	1	1
311002101	2016	3110021012016	13	0	0	0	0	72	1	1	1	2	0	0	0
311002103	2016	3110021032016	23	1	0	1	0	73	0	1	1	7	1	0	0
311004101	2016	3110041012016	22	0	0	0	0	62	1	1	1	7	1	0	1
311004102	2016	3110041022016	22	0	0	0	0	62	0	1	1	7	1	0	0
311005102	2016	3110051022016	23	0	0	0	0	63	1	1	1	7	1	1	0
311005103	2016	3110051032016	23	1	0	0	0	60	0	1	1	7	1	0	0
311007101	2016	3110071012016	23	0	0	0	0	63	1	0	1	0	1	0	0
311007102	2016	3110071022016	21	1	0	2	0	62	0	0	1	4	1	0	0
311008102	2016	3110081022016	22	1	0	0	0	61	1	0	1	7	1	1	0
311027101	2016	3110271012016	19	0	0	0	0	77	1	1	1	7	0	1	0
311029101	2016	3110291012016	21	1	0	2	0	77	1	0	1	14	0	0	1
311050101	2016	3110501012016	20	1	0	2	0	76	1	0	0	7	1	0	1
311058104	2016	3110581042016	21	1	0	1	0	60	1	0	0	7	1	0	0
311060431	2016	3110604312016	22	0	0	0	0	71	1	1	1	3	1	1	1
311060432	2016	3110604322016	17	1	0	2	0	71	0	0	1	7	1	0	0
311066582	2016	3110665822016	16	1	0	1	0	60	0	0	1	0	0	0	0
311093102	2016	3110931022016	24	1	0	0	0	63	1	0	1	7	1	1	0
311094102	2016	3110941022016	15	0	0	0	0	70	0	1	0	0	0	0	0
311096101	2016	3110961012016	17	0	0	0	0	72	1	1	1	7	1	0	1
311096102	2016	3110961022016	24	1	0	0	0	72	0	1	1	0	1	0	0
311097102	2016	3110971022016	20	0	0	0	0	61	1	0	1	7	0	1	1
311097103	2016	3110971032016	21	1	0	2	0	60	0	0	1	14	0	0	0
311099101	2016	3110991012016	24	1	0	0	0	65	0	1	1	7	1	0	0
311099102	2016	3110991022016	21	1	0	1	0	67	1	0	1	7	0	1	0
311101102	2016	3111011022016	24	0	0	0	0	83	1	1	0	7	0	0	0
311103101	2016	3111031012016	22	1	0	1	0	71	1	0	1	7	1	1	1
311103102	2016	3111031022016	17	0	0	0	0	70	0	0	1	0	0	0	0
311104104	2016	3111041042016	18	0	0	0	0	74	0	0	0	7	1	0	0
311105102	2016	3111051022016	23	1	0	0	0	63	1	0	1	0	0	1	0
311105103	2016	3111051032016	20	1	0	2	0	64	0	0	1	5	1	0	0
311105431	2016	3111054312016	20	0	0	0	0	63	0	1	0	7	0	0	0
311107101	2016	3111071012016	24	0	0	0	0	72	1	1	1	7	0	0	0
311107102	2016	3111071022016	20	1	0	1	0	69	0	0	1	1	0	0	0
311108101	2016	3111081012016	24	0	0	0	0	71	1	1	1	7	0	1	0
311108106	2016	3111081062016	21	1	0	2	0	69	0	0	1	4	0	0	0
311113101	2016	3111131012016	20	1	0	2	0	61	1	1	1	7	1	1	0
311113102	2016	3111131022016	23	0	0	0	0	61	0	1	1	7	0	0	0
311115102	2016	3111151022016	23	0	0	0	0	72	1	0	1	7	0	0	0
311115103	2016	3111151032016	23	1	0	1	0	72	0	0	1	7	0	0	0
311116101	2016	3111161012016	22	1	0	0	0	85	1	1	1	0	0	0	0
311116103	2016	3111161032016	17	0	0	0	0	84	0	1	1	7	1	0	0
311137101	2016	3111371012016	22	1	0	1	0	69	1	1	1	0	0	1	1
311137102	2016	3111371022016	24	1	0	1	0	70	0	1	1	0	1	0	0
311154431	2016	3111544312016	22	1	0	1	0	68	1	0	0	7	1	1	1
311163101	2016	3111631012016	24	1	0	0	0	62	0	1	1	0	0	0	0
311163102	2016	3111631022016	23	1	0	0	0	62	1	0	1	7	1	0	1
311166101	2016	3111661012016	21	0	0	0	0	91	1	1	1	0	1	0	1
311166102	2016	3111661022016	22	1	0	1	0	85	0	1	1	0	0	0	0
311167104	2016	3111671042016	18	0	0	0	0	77	1	1	0	7	0	1	0
311184101	2016	3111841012016	19	0	0	0	0	62	0	1	0	7	1	0	0
311199101	2016	3111991012016	19	0	0	0	0	88	1	0	0	0	0	0	0
311202102	2016	3112021022016	20	0	0	0	0	64	1	1	1	7	0	0	1
311202103	2016	3112021032016	19	0	0	0	0	64	0	1	1	7	1	0	1
311212102	2016	3112121022016	24	0	0	0	0	68	1	1	1	7	1	0	1
311220101	2016	3112201012016	22	1	0	2	0	65	1	1	1	0	0	1	0
311220102	2016	3112201022016	20	0	0	0	0	63	0	1	1	3	1	0	0
311222101	2016	3112221012016	17	0	0	0	0	61	1	1	0	7	0	0	0
311228101	2016	3112281012016	22	1	0	1	0	66	0	1	1	3	0	0	0
311228102	2016	3112281022016	21	0	0	0	0	64	1	1	1	7	0	0	0
311230102	2016	3112301022016	24	1	0	2	0	60	1	1	1	7	1	1	1
311232101	2016	3112321012016	20	1	0	2	0	70	0	1	1	0	0	0	0
311232102	2016	3112321022016	24	0	0	0	0	71	1	1	1	7	1	0	0
311243105	2016	3112431052016	24	1	0	1	0	78	0	1	0	7	1	0	0
311247101	2016	3112471012016	22	1	0	0	0	68	1	1	1	7	1	0	0
311247102	2016	3112471022016	23	0	0	0	0	66	0	1	1	14	0	0	0
311256102	2016	3112561022016	22	1	0	2	0	79	1	1	0	0	1	1	0
311257101	2016	3112571012016	22	0	0	0	0	63	0	1	1	0	1	0	0
311263101	2016	3112631012016	23	0	0	0	0	68	0	1	1	0	0	0	0
311263102	2016	3112631022016	23	0	0	0	0	69	1	1	1	0	0	0	0
311267101	2016	3112671012016	21	0	0	0	0	78	0	0	0	0	0	0	0
311269581	2016	3112695812016	16	0	0	0	0	69	0	1	0	4	1	0	0
311269582	2016	3112695822016	16	1	0	2	0	71	1	0	0	0	0	0	0
311275101	2016	3112751012016	22	0	0	0	0	70	1	1	1	0	1	0	0
311275103	2016	3112751032016	19	1	0	1	0	69	0	1	1	0	1	0	0
311286101	2016	3112861012016	14	0	0	0	0	69	1	1	1	0	1	0	0
311286102	2016	3112861022016	16	1	0	0	0	70	0	1	1	0	0	0	0
311291101	2016	3112911012016	14	0	0	0	0	72	0	1	0	4	1	0	0
311292101	2016	3112921012016	15	0	0	0	0	60	1	1	1	7	1	0	1
311298102	2016	3112981022016	18	0	0	0	0	63	0	1	1	7	0	0	0
311299101	2016	3112991012016	21	0	0	0	0	62	0	1	1	7	0	0	0
311299431	2016	3112994312016	16	0	0	0	0	66	1	1	1	7	1	1	1
311305103	2016	3113051032016	21	1	0	2	0	64	0	1	1	7	0	0	0
311335103	2016	3113351032016	23	1	0	1	0	61	1	0	1	7	1	1	0
311336103	2016	3113361032016	22	1	0	2	0	76	1	1	1	3	1	0	0
311342101	2016	3113421012016	18	0	0	0	0	73	1	1	1	0	1	0	0
311342102	2016	3113421022016	16	0	0	0	0	69	0	0	1	0	0	0	0
311345101	2016	3113451012016	24	0	0	0	0	65	0	0	1	2	0	0	0
311346101	2016	3113461012016	18	0	0	0	0	68	1	1	1	0	0	1	1
311346102	2016	3113461022016	19	0	0	0	0	62	0	1	1	7	0	0	0
311347101	2016	3113471012016	23	1	0	1	0	61	1	1	1	7	0	1	0
311347102	2016	3113471022016	22	1	0	0	0	61	0	1	1	7	0	0	0
311351101	2016	3113511012016	24	0	0	0	0	68	1	0	1	7	1	0	1
311351102	2016	3113511022016	22	1	0	2	0	64	0	1	1	7	1	0	0
311352101	2016	3113521012016	24	0	0	0	0	66	1	1	1	0	1	1	0
311354102	2016	3113541022016	24	0	0	0	0	67	1	1	1	0	0	1	1
311354103	2016	3113541032016	18	1	0	0	0	61	0	0	1	3	0	0	0
311361101	2016	3113611012016	23	1	0	0	0	72	1	1	1	0	0	1	0
311361102	2016	3113611022016	22	0	0	0	0	65	0	0	1	7	1	0	0
311363101	2016	3113631012016	20	1	0	2	0	70	1	0	1	7	1	1	1
311363102	2016	3113631022016	21	1	0	2	0	69	0	0	1	2	1	0	0
311386101	2016	3113861012016	17	1	0	1	0	68	1	0	1	7	1	1	0
311389101	2016	3113891012016	18	1	0	2	0	74	0	0	1	0	1	0	0
311392102	2016	3113921022016	21	1	0	2	0	61	0	1	1	7	1	0	0
311394101	2016	3113941012016	19	1	0	0	0	67	1	1	1	0	1	1	0
311397102	2016	3113971022016	11	0	0	0	0	61	0	0	1	1	0	0	0
311399101	2016	3113991012016	20	1	0	1	0	61	1	0	1	7	1	1	1
311415101	2016	3114151012016	20	1	0	0	0	61	1	0	1	7	0	1	1
311437101	2016	3114371012016	21	1	0	2	0	70	1	1	1	0	1	1	0
311437102	2016	3114371022016	15	1	0	0	0	69	0	0	1	0	0	0	0
311439102	2016	3114391022016	22	1	0	2	0	72	1	1	1	7	1	1	1
311439103	2016	3114391032016	23	1	0	2	0	69	0	1	1	7	0	0	0
311441101	2016	3114411012016	20	1	0	2	0	65	0	1	1	7	0	0	0
311530101	2016	3115301012016	24	1	0	2	0	61	1	1	1	7	1	1	1
311545101	2016	3115451012016	23	1	0	2	0	70	1	1	0	7	1	0	1
311547101	2016	3115471012016	24	1	0	1	0	81	1	1	0	0	0	0	0
311548102	2016	3115481022016	24	1	0	2	0	65	0	0	1	7	1	0	0
311548103	2016	3115481032016	23	0	0	0	0	65	1	1	1	0	0	1	0
311550101	2016	3115501012016	22	1	0	2	0	70	0	1	1	0	0	0	0
311550102	2016	3115501022016	24	1	0	1	0	73	1	1	1	0	0	1	0
311554101	2016	3115541012016	19	0	0	0	0	61	0	0	1	7	0	0	0
311554102	2016	3115541022016	20	1	0	1	0	61	1	0	1	0	0	1	0
311558102	2016	3115581022016	17	1	0	1	0	74	0	1	1	0	0	0	0
311562101	2016	3115621012016	16	0	0	0	0	64	1	0	1	7	0	1	1
311562102	2016	3115621022016	16	1	0	2	0	62	0	0	1	0	0	0	0
311567101	2016	3115671012016	21	0	0	0	0	60	0	1	1	0	0	0	0
311567102	2016	3115671022016	24	1	0	1	0	64	1	1	1	7	0	1	1
311573101	2016	3115731012016	22	1	0	1	0	60	1	0	1	7	0	0	0
311574102	2016	3115741022016	22	0	0	0	0	65	0	1	1	7	1	0	0
311575101	2016	3115751012016	24	1	0	2	0	61	0	1	1	0	1	0	0
311575102	2016	3115751022016	22	1	0	2	0	65	1	1	1	7	1	0	0
311578101	2016	3115781012016	22	1	0	1	0	70	1	1	1	7	1	0	0
311578102	2016	3115781022016	20	1	0	2	0	69	0	0	1	7	0	0	0
311581101	2016	3115811012016	24	1	0	0	0	67	1	0	0	7	0	1	1
311583101	2016	3115831012016	17	0	0	0	0	66	0	1	1	7	0	0	1
311585101	2016	3115851012016	14	1	0	1	0	68	1	0	0	7	0	1	0
311589101	2016	3115891012016	23	0	0	0	0	72	1	1	1	0	1	1	0
311602102	2016	3116021022016	23	1	0	2	0	64	1	1	1	7	1	1	1
311669101	2016	3116691012016	20	0	0	0	0	88	0	0	0	0	1	0	0
311670101	2016	3116701012016	8	1	0	0	0	81	0	0	0	0	0	0	0
311671102	2016	3116711022016	22	1	0	2	0	73	0	1	1	7	0	1	1
311673101	2016	3116731012016	24	1	0	1	0	70	0	1	1	7	1	0	0
311674101	2016	3116741012016	20	1	0	2	0	84	1	0	0	0	1	1	0
311679101	2016	3116791012016	24	1	0	2	0	62	1	1	1	7	0	0	0
311679102	2016	3116791022016	24	0	0	0	0	61	0	1	1	7	1	0	0
311682101	2016	3116821012016	23	1	0	2	0	85	0	0	0	7	1	0	0
311691101	2016	3116911012016	24	1	0	2	0	71	0	1	1	7	1	0	0
311691102	2016	3116911022016	22	1	0	2	0	76	1	1	1	7	1	0	0
311692101	2016	3116921012016	22	1	0	1	0	65	0	1	1	7	0	0	0
311692102	2016	3116921022016	23	1	0	2	0	67	1	1	1	7	0	1	1
311702101	2016	3117021012016	18	1	0	2	0	79	0	0	0	7	0	0	0
311704102	2016	3117041022016	21	1	0	2	0	61	1	1	1	7	0	1	0
311704104	2016	3117041042016	22	1	0	0	0	66	0	0	1	0	0	0	0
311706101	2016	3117061012016	17	0	0	0	0	60	1	1	1	2	1	1	1
311711101	2016	3117111012016	24	1	0	1	0	86	1	0	1	7	0	1	0
311716101	2016	3117161012016	19	1	0	1	0	69	1	0	1	7	0	0	0
311726101	2016	3117261012016	18	1	0	0	0	63	0	0	1	0	0	0	0
311727102	2016	3117271022016	20	1	0	1	0	64	1	1	1	7	0	0	0
311727103	2016	3117271032016	12	1	0	0	0	64	0	1	1	7	0	0	0
311730432	2016	3117304322016	20	1	0	2	0	61	0	0	1	3	1	0	0
311732101	2016	3117321012016	16	1	0	0	0	67	0	0	1	7	0	0	0
311744101	2016	3117441012016	20	1	0	1	0	72	0	0	1	2	0	0	0
311751101	2016	3117511012016	23	0	0	0	0	72	0	0	1	0	1	0	0
311752101	2016	3117521012016	9	1	0	1	0	67	0	0	1	0	0	0	0
311755101	2016	3117551012016	17	0	0	0	0	63	0	0	1	7	0	0	0
311755102	2016	3117551022016	23	1	0	0	0	66	1	0	1	7	1	1	1
311758101	2016	3117581012016	7	0	0	0	0	68	0	0	1	7	0	0	0
311758102	2016	3117581022016	22	1	0	2	0	69	1	0	1	0	1	0	1
311763101	2016	3117631012016	19	0	0	0	0	68	0	0	1	7	1	0	0
311763431	2016	3117634312016	22	1	0	2	0	71	1	0	1	0	1	1	0
311765101	2016	3117651012016	20	1	0	0	0	75	1	1	1	7	1	1	1
311765102	2016	3117651022016	22	1	0	0	0	73	0	0	1	7	0	0	0
311766101	2016	3117661012016	18	0	0	0	0	90	0	1	0	0	0	0	0
311768101	2016	3117681012016	19	1	0	0	0	65	0	0	1	0	1	0	0
311768102	2016	3117681022016	24	1	0	0	0	67	1	0	1	7	0	1	0
311770101	2016	3117701012016	19	1	0	2	0	60	1	0	1	0	0	0	1
311771101	2016	3117711012016	18	1	0	0	0	81	1	1	1	7	0	1	0
311771102	2016	3117711022016	21	1	0	1	0	83	0	1	1	0	1	0	0
311780102	2016	3117801022016	18	1	0	2	0	69	0	1	1	7	0	0	0
311782101	2016	3117821012016	19	1	0	0	0	76	1	1	1	0	0	0	1
311800581	2016	3118005812016	20	1	0	2	0	69	0	0	0	0	0	0	0
311819101	2016	3118191012016	19	0	0	0	0	67	0	0	1	7	1	0	0
311819102	2016	3118191022016	18	1	0	0	0	69	1	1	1	0	0	0	1
311824101	2016	3118241012016	24	0	0	0	0	68	1	1	1	7	1	0	0
311849101	2016	3118491012016	20	1	0	2	0	78	1	1	1	7	0	0	0
311865101	2016	3118651012016	14	1	0	1	0	66	0	0	1	0	1	0	0
311870101	2016	3118701012016	17	0	0	0	0	67	1	0	1	0	0	1	0
311874102	2016	3118741022016	22	1	0	0	0	60	1	1	1	0	0	1	1
311877102	2016	3118771022016	19	1	0	0	0	87	0	1	0	0	1	0	0
311882103	2016	3118821032016	17	1	0	2	0	62	1	1	1	7	1	0	0
311892102	2016	3118921022016	24	1	0	0	0	66	1	0	1	7	1	0	1
311895101	2016	3118951012016	21	1	0	1	0	64	0	1	0	7	1	0	0
311896101	2016	3118961012016	22	0	0	0	0	77	0	1	0	7	0	0	0
311906101	2016	3119061012016	18	1	0	2	0	82	0	0	0	35	0	1	0
311908101	2016	3119081012016	23	0	0	0	0	62	1	1	1	7	1	1	0
311909104	2016	3119091042016	23	0	0	0	0	81	0	1	0	0	0	0	0
311910101	2016	3119101012016	17	1	0	2	0	72	1	0	1	0	1	0	0
311910102	2016	3119101022016	18	1	0	2	0	72	0	0	1	0	0	0	0
311921101	2016	3119211012016	24	1	0	0	0	76	1	1	1	0	1	0	1
311924102	2016	3119241022016	13	1	0	2	0	62	0	0	1	7	1	0	0
311929104	2016	3119291042016	20	1	0	2	0	64	0	0	0	7	0	0	0
311930101	2016	3119301012016	18	0	0	0	0	71	1	1	1	7	0	0	0
311930102	2016	3119301022016	18	1	0	2	0	72	0	0	1	7	0	0	0
311933101	2016	3119331012016	22	1	0	1	0	71	1	0	1	7	0	1	0
311936105	2016	3119361052016	23	1	0	0	0	61	0	1	1	2	1	0	0
311939101	2016	3119391012016	23	1	0	2	0	71	0	1	1	0	1	0	0
311940101	2016	3119401012016	23	1	0	1	0	83	1	1	1	7	0	0	0
311940102	2016	3119401022016	21	1	0	2	0	79	0	1	1	0	1	0	0
311946431	2016	3119464312016	23	1	0	2	0	78	0	1	0	0	0	0	0
311947105	2016	3119471052016	20	1	0	2	0	78	0	1	0	7	1	0	0
311954101	2016	3119541012016	24	1	0	1	0	72	1	1	1	2	1	0	1
311955101	2016	3119551012016	23	0	0	0	0	66	0	1	1	0	1	0	0
311955102	2016	3119551022016	18	1	0	2	0	63	1	0	1	7	1	1	0
311964104	2016	3119641042016	20	1	0	2	0	70	0	0	0	0	1	0	0
311966101	2016	3119661012016	23	1	0	0	0	76	0	0	0	0	0	0	0
311967102	2016	3119671022016	19	1	0	1	0	62	0	1	1	0	1	0	0
311967103	2016	3119671032016	15	1	0	0	0	66	1	1	1	10	0	1	0
311970102	2016	3119701022016	23	1	0	2	0	62	1	0	1	5	0	1	0
311970103	2016	3119701032016	22	1	0	1	0	63	0	1	1	7	1	0	0
311971431	2016	3119714312016	17	0	0	0	0	79	0	0	0	7	1	0	0
311977431	2016	3119774312016	16	1	0	2	0	89	1	1	0	0	1	0	0
311978102	2016	3119781022016	16	1	0	2	0	62	0	1	1	7	0	0	0
311983101	2016	3119831012016	18	0	0	0	0	75	0	0	1	3	0	0	0
311983102	2016	3119831022016	24	1	0	2	0	83	1	1	1	0	1	0	0
311984101	2016	3119841012016	13	1	0	2	0	63	0	1	0	14	0	0	0
311986102	2016	3119861022016	21	1	0	1	0	64	0	0	1	0	0	0	0
311989101	2016	3119891012016	19	0	0	0	0	75	1	1	1	0	0	0	0
311993102	2016	3119931022016	24	0	0	0	0	60	1	0	1	0	0	0	0
311994106	2016	3119941062016	18	0	0	0	0	80	0	0	0	7	1	0	0
311998101	2016	3119981012016	12	0	0	0	0	70	1	1	1	0	0	0	0
311998102	2016	3119981022016	18	1	0	2	0	69	0	0	1	0	0	0	0
312004105	2016	3120041052016	19	1	0	1	0	74	0	0	0	0	1	0	0
312006101	2016	3120061012016	19	1	0	2	0	74	0	1	0	3	0	0	0
[truncated: 6,980 more rows]
